# Supplementary material for: Prediction of Protein-Protein Interaction Sites by Random Forest Algorithm with mRMR and IFS
Source: PLoS One. 2012 Aug 28;7(8):e43927. doi: 10.1371/journal.pone.0043927 (PMC3429425; doi:10.1371/journal.pone.0043927)
Supplement: Information S1 — This file contains two sheets. The first one shows the MaxRel feature table, which ranked the 714 features according to the relevance between features and class of the samples. The second one shows the mRMR feature table, which ranked the 714 features according to the redundancy and relevance criteria. (XLSX) [file pone.0043927.s001.xlsx]

## Sheet: MaxRel Table
Order	Feature	Name	Score
1	1	AA1_disorder	0.033
2	2	AA2_disorder	0.031
3	642	AA11_surface_parameter_3	0.028
4	3	AA3_disorder	0.028
5	21	AA21_disorder	0.028
6	20	AA20_disorder	0.027
7	18	AA18_disorder	0.026
8	19	AA19_disorder	0.026
9	4	AA4_disorder	0.025
10	17	AA17_disorder	0.025
11	16	AA16_disorder	0.024
12	15	AA15_disorder	0.021
13	5	AA5_disorder	0.021
14	14	AA14_disorder	0.021
15	13	AA13_disorder	0.02
16	12	AA12_disorder	0.02
17	6	AA6_disorder	0.019
18	641	AA11_surface_parameter_2	0.018
19	7	AA7_disorder	0.018
20	11	AA11_disorder	0.018
21	8	AA8_disorder	0.017
22	10	AA10_disorder	0.017
23	9	AA9_disorder	0.017
24	645	AA12_surface_parameter_3	0.013
25	694	AA11_CX	0.011
26	673	AA1_DPX	0.011
27	651	AA14_surface_parameter_3	0.011
28	703	AA16_DPX	0.01
29	711	AA20_DPX	0.009
30	654	AA15_surface_parameter_3	0.009
31	444	AA1_ss_3	0.009
32	648	AA13_surface_parameter_3	0.009
33	675	AA2_DPX	0.009
34	696	AA12_CX	0.008
35	699	AA14_DPX	0.008
36	707	AA18_DPX	0.008
37	695	AA12_DPX	0.007
38	681	AA5_DPX	0.007
39	701	AA15_DPX	0.007
40	709	AA19_DPX	0.007
41	705	AA17_DPX	0.007
42	23	AA1_pssm_2	0.007
43	27	AA1_pssm_6	0.007
44	698	AA13_CX	0.006
45	677	AA3_DPX	0.006
46	36	AA1_pssm_15	0.006
47	443	AA1_ss_2	0.006
48	48	AA2_pssm_7	0.006
49	33	AA1_pssm_12	0.006
50	679	AA4_DPX	0.006
51	447	AA2_ss_3	0.006
52	713	AA21_DPX	0.006
53	28	AA1_pssm_7	0.006
54	640	AA11_surface_parameter_1	0.006
55	212	AA10_pssm_11	0.006
56	697	AA13_DPX	0.005
57	633	AA8_surface_parameter_3	0.005
58	248	AA12_pssm_7	0.005
59	317	AA15_pssm_16	0.005
60	215	AA10_pssm_14	0.005
61	243	AA12_pssm_2	0.005
62	221	AA10_pssm_20	0.005
63	47	AA2_pssm_6	0.005
64	253	AA12_pssm_12	0.005
65	700	AA14_CX	0.005
66	702	AA15_CX	0.005
67	308	AA15_pssm_7	0.005
68	328	AA16_pssm_7	0.005
69	689	AA9_DPX	0.005
70	687	AA8_DPX	0.005
71	657	AA16_surface_parameter_3	0.005
72	639	AA10_surface_parameter_3	0.004
73	283	AA14_pssm_2	0.004
74	288	AA14_pssm_7	0.004
75	53	AA2_pssm_12	0.004
76	88	AA4_pssm_7	0.004
77	710	AA19_CX	0.004
78	363	AA18_pssm_2	0.004
79	211	AA10_pssm_10	0.004
80	168	AA8_pssm_7	0.004
81	704	AA16_CX	0.004
82	685	AA7_DPX	0.004
83	303	AA15_pssm_2	0.004
84	333	AA16_pssm_12	0.004
85	313	AA15_pssm_12	0.004
86	708	AA18_CX	0.004
87	327	AA16_pssm_6	0.004
88	316	AA15_pssm_15	0.004
89	30	AA1_pssm_9	0.004
90	663	AA18_surface_parameter_3	0.004
91	96	AA4_pssm_15	0.004
92	256	AA12_pssm_15	0.004
93	45	AA2_pssm_4	0.004
94	446	AA2_ss_2	0.004
95	163	AA8_pssm_2	0.004
96	93	AA4_pssm_12	0.004
97	43	AA2_pssm_2	0.004
98	116	AA5_pssm_15	0.004
99	706	AA17_CX	0.004
100	450	AA3_ss_3	0.004
101	24	AA1_pssm_3	0.004
102	281	AA13_pssm_20	0.004
103	683	AA6_DPX	0.004
104	252	AA12_pssm_11	0.004
105	305	AA15_pssm_4	0.004
106	353	AA17_pssm_12	0.004
107	376	AA18_pssm_15	0.004
108	258	AA12_pssm_17	0.004
109	56	AA2_pssm_15	0.004
110	25	AA1_pssm_4	0.004
111	76	AA3_pssm_15	0.004
112	383	AA19_pssm_2	0.003
113	89	AA4_pssm_8	0.003
114	298	AA14_pssm_17	0.003
115	272	AA13_pssm_11	0.003
116	307	AA15_pssm_6	0.003
117	318	AA15_pssm_17	0.003
118	368	AA18_pssm_7	0.003
119	143	AA7_pssm_2	0.003
120	173	AA8_pssm_12	0.003
121	692	AA10_CX	0.003
122	85	AA4_pssm_4	0.003
123	214	AA10_pssm_13	0.003
124	247	AA12_pssm_6	0.003
125	413	AA20_pssm_12	0.003
126	237	AA11_pssm_16	0.003
127	323	AA16_pssm_2	0.003
128	113	AA5_pssm_12	0.003
129	396	AA19_pssm_15	0.003
130	373	AA18_pssm_12	0.003
131	107	AA5_pssm_6	0.003
132	504	AA21_ss_3	0.003
133	87	AA4_pssm_6	0.003
134	365	AA18_pssm_4	0.003
135	236	AA11_pssm_15	0.003
136	251	AA12_pssm_10	0.003
137	388	AA19_pssm_7	0.003
138	44	AA2_pssm_3	0.003
139	407	AA20_pssm_6	0.003
140	219	AA10_pssm_18	0.003
141	371	AA18_pssm_10	0.003
142	257	AA12_pssm_16	0.003
143	261	AA12_pssm_20	0.003
144	666	AA19_surface_parameter_3	0.003
145	381	AA18_pssm_20	0.003
146	690	AA9_CX	0.003
147	676	AA2_CX	0.003
148	73	AA3_pssm_12	0.003
149	377	AA18_pssm_16	0.003
150	345	AA17_pssm_4	0.003
151	712	AA20_CX	0.003
152	636	AA9_surface_parameter_3	0.003
153	37	AA1_pssm_16	0.003
154	660	AA17_surface_parameter_3	0.003
155	321	AA15_pssm_20	0.003
156	367	AA18_pssm_6	0.003
157	242	AA12_pssm_1	0.003
158	105	AA5_pssm_4	0.003
159	63	AA3_pssm_2	0.003
160	293	AA14_pssm_12	0.003
161	167	AA8_pssm_6	0.003
162	643	AA12_surface_parameter_1	0.003
163	68	AA3_pssm_7	0.003
164	67	AA3_pssm_6	0.003
165	287	AA14_pssm_6	0.003
166	405	AA20_pssm_4	0.003
167	559	AA11_Secondary structure	0.003
168	58	AA2_pssm_17	0.003
169	297	AA14_pssm_16	0.003
170	26	AA1_pssm_5	0.003
171	343	AA17_pssm_2	0.003
172	41	AA1_pssm_20	0.003
173	329	AA16_pssm_8	0.003
174	449	AA3_ss_2	0.003
175	192	AA9_pssm_11	0.003
176	393	AA19_pssm_12	0.003
177	304	AA15_pssm_3	0.003
178	49	AA2_pssm_8	0.003
179	151	AA7_pssm_10	0.003
180	408	AA20_pssm_7	0.003
181	684	AA6_CX	0.003
182	249	AA12_pssm_8	0.003
183	403	AA20_pssm_2	0.003
184	201	AA9_pssm_20	0.003
185	495	AA18_ss_3	0.003
186	132	AA6_pssm_11	0.003
187	296	AA14_pssm_15	0.003
188	627	AA6_surface_parameter_3	0.003
189	31	AA1_pssm_10	0.003
190	385	AA19_pssm_4	0.003
191	630	AA7_surface_parameter_3	0.003
192	103	AA5_pssm_2	0.003
193	347	AA17_pssm_6	0.003
194	686	AA7_CX	0.003
195	364	AA18_pssm_3	0.003
196	336	AA16_pssm_15	0.003
197	652	AA15_surface_parameter_1	0.003
198	97	AA4_pssm_16	0.003
199	312	AA15_pssm_11	0.003
200	50	AA2_pssm_9	0.003
201	498	AA19_ss_3	0.003
202	220	AA10_pssm_19	0.003
203	245	AA12_pssm_4	0.003
204	289	AA14_pssm_8	0.003
205	83	AA4_pssm_2	0.003
206	291	AA14_pssm_10	0.003
207	301	AA14_pssm_20	0.003
208	91	AA4_pssm_10	0.003
209	691	AA10_DPX	0.003
210	349	AA17_pssm_8	0.003
211	302	AA15_pssm_1	0.003
212	621	AA4_surface_parameter_3	0.003
213	82	AA4_pssm_1	0.003
214	356	AA17_pssm_15	0.002
215	57	AA2_pssm_16	0.002
216	177	AA8_pssm_16	0.002
217	311	AA15_pssm_10	0.002
218	416	AA20_pssm_15	0.002
219	131	AA6_pssm_10	0.002
220	108	AA5_pssm_7	0.002
221	485	AA15_ss_2	0.002
222	81	AA3_pssm_20	0.002
223	29	AA1_pssm_8	0.002
224	309	AA15_pssm_8	0.002
225	492	AA17_ss_3	0.002
226	282	AA14_pssm_1	0.002
227	428	AA21_pssm_7	0.002
228	284	AA14_pssm_3	0.002
229	387	AA19_pssm_6	0.002
230	178	AA8_pssm_17	0.002
231	672	AA21_surface_parameter_3	0.002
232	488	AA16_ss_2	0.002
233	378	AA18_pssm_17	0.002
234	369	AA18_pssm_8	0.002
235	22	AA1_pssm_1	0.002
236	361	AA17_pssm_20	0.002
237	325	AA16_pssm_4	0.002
238	72	AA3_pssm_11	0.002
239	148	AA7_pssm_7	0.002
240	501	AA20_ss_3	0.002
241	680	AA4_CX	0.002
242	191	AA9_pssm_10	0.002
243	358	AA17_pssm_17	0.002
244	397	AA19_pssm_16	0.002
245	418	AA20_pssm_17	0.002
246	362	AA18_pssm_1	0.002
247	195	AA9_pssm_14	0.002
248	38	AA1_pssm_17	0.002
249	402	AA20_pssm_1	0.002
250	152	AA7_pssm_11	0.002
251	433	AA21_pssm_12	0.002
252	39	AA1_pssm_18	0.002
253	271	AA13_pssm_10	0.002
254	674	AA1_CX	0.002
255	98	AA4_pssm_17	0.002
256	384	AA19_pssm_3	0.002
257	244	AA12_pssm_3	0.002
258	292	AA14_pssm_11	0.002
259	169	AA8_pssm_8	0.002
260	285	AA14_pssm_4	0.002
261	453	AA4_ss_3	0.002
262	714	AA21_CX	0.002
263	164	AA8_pssm_3	0.002
264	398	AA19_pssm_17	0.002
265	32	AA1_pssm_11	0.002
266	491	AA17_ss_2	0.002
267	229	AA11_pssm_8	0.002
268	165	AA8_pssm_4	0.002
269	409	AA20_pssm_8	0.002
270	348	AA17_pssm_7	0.002
271	147	AA7_pssm_6	0.002
272	157	AA7_pssm_16	0.002
273	71	AA3_pssm_10	0.002
274	682	AA5_CX	0.002
275	222	AA11_pssm_1	0.002
276	410	AA20_pssm_9	0.002
277	436	AA21_pssm_15	0.002
278	121	AA5_pssm_20	0.002
279	278	AA13_pssm_17	0.002
280	431	AA21_pssm_10	0.002
281	423	AA21_pssm_2	0.002
282	427	AA21_pssm_6	0.002
283	118	AA5_pssm_17	0.002
284	678	AA3_CX	0.002
285	153	AA7_pssm_12	0.002
286	136	AA6_pssm_15	0.002
287	330	AA16_pssm_9	0.002
288	102	AA5_pssm_1	0.002
289	338	AA16_pssm_17	0.002
290	688	AA8_CX	0.002
291	156	AA7_pssm_15	0.002
292	42	AA2_pssm_1	0.002
293	310	AA15_pssm_9	0.002
294	425	AA21_pssm_4	0.002
295	382	AA19_pssm_1	0.002
296	92	AA4_pssm_11	0.002
297	669	AA20_surface_parameter_3	0.002
298	482	AA14_ss_2	0.002
299	372	AA18_pssm_11	0.002
300	260	AA12_pssm_19	0.002
301	350	AA17_pssm_9	0.002
302	104	AA5_pssm_3	0.002
303	341	AA16_pssm_20	0.002
304	141	AA6_pssm_20	0.002
305	84	AA4_pssm_3	0.002
306	494	AA18_ss_2	0.002
307	158	AA7_pssm_17	0.002
308	170	AA8_pssm_9	0.002
309	78	AA3_pssm_17	0.002
310	615	AA2_surface_parameter_3	0.002
311	322	AA16_pssm_1	0.002
312	262	AA13_pssm_1	0.002
313	223	AA11_pssm_2	0.002
314	489	AA16_ss_3	0.002
315	389	AA19_pssm_8	0.002
316	112	AA5_pssm_11	0.002
317	452	AA4_ss_2	0.002
318	70	AA3_pssm_9	0.002
319	250	AA12_pssm_9	0.002
320	351	AA17_pssm_10	0.002
321	324	AA16_pssm_3	0.002
322	404	AA20_pssm_3	0.002
323	357	AA17_pssm_16	0.002
324	65	AA3_pssm_4	0.002
325	111	AA5_pssm_10	0.002
326	117	AA5_pssm_16	0.002
327	390	AA19_pssm_9	0.002
328	268	AA13_pssm_7	0.002
329	344	AA17_pssm_3	0.002
330	101	AA4_pssm_20	0.002
331	578	AA15_Polarity	0.002
332	286	AA14_pssm_5	0.002
333	497	AA19_ss_2	0.002
334	391	AA19_pssm_10	0.002
335	300	AA14_pssm_19	0.002
336	508	AA1_Polarity	0.002
337	340	AA16_pssm_19	0.002
338	66	AA3_pssm_5	0.002
339	479	AA13_ss_2	0.002
340	370	AA18_pssm_9	0.002
341	295	AA14_pssm_14	0.002
342	142	AA7_pssm_1	0.002
343	61	AA2_pssm_20	0.002
344	171	AA8_pssm_10	0.002
345	331	AA16_pssm_10	0.002
346	122	AA6_pssm_1	0.002
347	110	AA5_pssm_9	0.002
348	401	AA19_pssm_20	0.002
349	51	AA2_pssm_10	0.002
350	198	AA9_pssm_17	0.002
351	554	AA10_Secondary structure	0.002
352	90	AA4_pssm_9	0.002
353	241	AA11_pssm_20	0.002
354	290	AA14_pssm_9	0.002
355	411	AA20_pssm_10	0.002
356	417	AA20_pssm_16	0.002
357	280	AA13_pssm_19	0.001
358	114	AA5_pssm_13	0.001
359	509	AA1_Secondary structure	0.001
360	441	AA21_pssm_20	0.001
361	618	AA3_surface_parameter_3	0.001
362	624	AA5_surface_parameter_3	0.001
363	649	AA14_surface_parameter_1	0.001
364	40	AA1_pssm_19	0.001
365	196	AA9_pssm_15	0.001
366	438	AA21_pssm_17	0.001
367	162	AA8_pssm_1	0.001
368	127	AA6_pssm_6	0.001
369	140	AA6_pssm_19	0.001
370	145	AA7_pssm_4	0.001
371	503	AA21_ss_2	0.001
372	392	AA19_pssm_11	0.001
373	161	AA7_pssm_20	0.001
374	426	AA21_pssm_5	0.001
375	225	AA11_pssm_4	0.001
376	342	AA17_pssm_1	0.001
377	182	AA9_pssm_1	0.001
378	75	AA3_pssm_14	0.001
379	337	AA16_pssm_16	0.001
380	69	AA3_pssm_8	0.001
381	430	AA21_pssm_9	0.001
382	612	AA1_surface_parameter_3	0.001
383	275	AA13_pssm_14	0.001
384	126	AA6_pssm_5	0.001
385	320	AA15_pssm_19	0.001
386	646	AA13_surface_parameter_1	0.001
387	255	AA12_pssm_14	0.001
388	279	AA13_pssm_18	0.001
389	655	AA16_surface_parameter_1	0.001
390	233	AA11_pssm_12	0.001
391	500	AA20_ss_2	0.001
392	199	AA9_pssm_18	0.001
393	315	AA15_pssm_14	0.001
394	187	AA9_pssm_6	0.001
395	226	AA11_pssm_5	0.001
396	35	AA1_pssm_14	0.001
397	238	AA11_pssm_17	0.001
398	181	AA8_pssm_20	0.001
399	456	AA5_ss_3	0.001
400	374	AA18_pssm_13	0.001
401	412	AA20_pssm_11	0.001
402	144	AA7_pssm_3	0.001
403	123	AA6_pssm_2	0.001
404	432	AA21_pssm_11	0.001
405	422	AA21_pssm_1	0.001
406	172	AA8_pssm_11	0.001
407	269	AA13_pssm_8	0.001
408	80	AA3_pssm_19	0.001
409	74	AA3_pssm_13	0.001
410	150	AA7_pssm_9	0.001
411	437	AA21_pssm_16	0.001
412	332	AA16_pssm_11	0.001
413	355	AA17_pssm_14	0.001
414	176	AA8_pssm_15	0.001
415	486	AA15_ss_3	0.001
416	228	AA11_pssm_7	0.001
417	273	AA13_pssm_12	0.001
418	186	AA9_pssm_5	0.001
419	421	AA20_pssm_20	0.001
420	375	AA18_pssm_14	0.001
421	180	AA8_pssm_19	0.001
422	246	AA12_pssm_5	0.001
423	455	AA5_ss_2	0.001
424	138	AA6_pssm_17	0.001
425	429	AA21_pssm_8	0.001
426	352	AA17_pssm_11	0.001
427	206	AA10_pssm_5	0.001
428	424	AA21_pssm_3	0.001
429	128	AA6_pssm_7	0.001
430	200	AA9_pssm_19	0.001
431	149	AA7_pssm_8	0.001
432	174	AA8_pssm_13	0.001
433	194	AA9_pssm_13	0.001
434	380	AA18_pssm_19	0.001
435	274	AA13_pssm_13	0.001
436	62	AA3_pssm_1	0.001
437	513	AA2_Polarity	0.001
438	79	AA3_pssm_18	0.001
439	360	AA17_pssm_19	0.001
440	137	AA6_pssm_16	0.001
441	458	AA6_ss_2	0.001
442	440	AA21_pssm_19	0.001
443	64	AA3_pssm_3	0.001
444	232	AA11_pssm_11	0.001
445	276	AA13_pssm_15	0.001
446	556	AA11_Electrostatic charge	0.001
447	193	AA9_pssm_12	0.001
448	543	AA8_Polarity	0.001
449	115	AA5_pssm_14	0.001
450	693	AA11_DPX	0.001
451	563	AA12_Polarity	0.001
452	133	AA6_pssm_12	0.001
453	146	AA7_pssm_5	0.001
454	294	AA14_pssm_13	0.001
455	266	AA13_pssm_5	0.001
456	208	AA10_pssm_7	0.001
457	77	AA3_pssm_16	0.001
458	553	AA10_Polarity	0.001
459	135	AA6_pssm_14	0.001
460	175	AA8_pssm_14	0.001
461	134	AA6_pssm_13	0.001
462	395	AA19_pssm_14	0.001
463	523	AA4_Polarity	0.001
464	335	AA16_pssm_14	0.001
465	400	AA19_pssm_19	0.001
466	254	AA12_pssm_13	0.001
467	46	AA2_pssm_5	0.001
468	109	AA5_pssm_8	0.001
469	160	AA7_pssm_19	0.001
470	505	AA1_Codon diversity	0.001
471	339	AA16_pssm_18	0.001
472	359	AA17_pssm_18	0.001
473	231	AA11_pssm_10	0.001
474	406	AA20_pssm_5	0.001
475	120	AA5_pssm_19	0.001
476	610	AA1_surface_parameter_1	0.001
477	224	AA11_pssm_3	0.001
478	106	AA5_pssm_5	0.001
479	183	AA9_pssm_2	0.001
480	52	AA2_pssm_11	0.001
481	366	AA18_pssm_5	0.001
482	550	AA10_Codon diversity	0.001
483	506	AA1_Electrostatic charge	0.001
484	420	AA20_pssm_19	0.001
485	603	AA20_Polarity	0.001
486	661	AA18_surface_parameter_1	0.001
487	205	AA10_pssm_4	0.001
488	190	AA9_pssm_9	0.001
489	434	AA21_pssm_13	0.001
490	125	AA6_pssm_4	0.001
491	267	AA13_pssm_6	0.001
492	277	AA13_pssm_16	0.001
493	86	AA4_pssm_5	0.001
494	154	AA7_pssm_13	0.001
495	613	AA2_surface_parameter_1	0.001
496	644	AA12_surface_parameter_2	0.001
497	334	AA16_pssm_13	0.001
498	653	AA15_surface_parameter_2	0.001
499	555	AA11_Codon diversity	0.001
500	155	AA7_pssm_14	0.001
501	188	AA9_pssm_7	0.001
502	346	AA17_pssm_5	0.001
503	326	AA16_pssm_5	0.001
504	577	AA15_Molecular volume	0.001
505	354	AA17_pssm_13	0.001
506	185	AA9_pssm_4	0.001
507	60	AA2_pssm_19	0.001
508	583	AA16_Polarity	0.001
509	664	AA19_surface_parameter_1	0.001
510	319	AA15_pssm_18	0.001
511	551	AA10_Electrostatic charge	0.001
512	100	AA4_pssm_19	0.001
513	435	AA21_pssm_14	0.001
514	483	AA14_ss_3	0.001
515	54	AA2_pssm_13	0.001
516	386	AA19_pssm_5	0.001
517	573	AA14_Polarity	0.001
518	209	AA10_pssm_8	0.001
519	510	AA2_Codon diversity	0.001
520	520	AA4_Codon diversity	0.001
521	184	AA9_pssm_3	0.001
522	575	AA15_Codon diversity	0.001
523	119	AA5_pssm_18	0.001
524	459	AA6_ss_3	0.001
525	611	AA1_surface_parameter_2	0.001
526	511	AA2_Electrostatic charge	0.001
527	619	AA4_surface_parameter_1	0.001
528	415	AA20_pssm_14	0.001
529	34	AA1_pssm_13	0.001
530	512	AA2_Molecular volume	0.001
531	218	AA10_pssm_17	0.001
532	189	AA9_pssm_8	0.001
533	166	AA8_pssm_5	0.001
534	235	AA11_pssm_14	0.001
535	263	AA13_pssm_2	0.001
536	129	AA6_pssm_8	0.001
537	595	AA19_Codon diversity	0.001
538	514	AA2_Secondary structure	0.001
539	139	AA6_pssm_18	0.001
540	414	AA20_pssm_13	0.001
541	463	AA8_ss_1	0.001
542	588	AA17_Polarity	0.001
543	528	AA5_Polarity	0.001
544	94	AA4_pssm_13	0
545	419	AA20_pssm_18	0
546	124	AA6_pssm_3	0
547	507	AA1_Molecular volume	0
548	579	AA15_Secondary structure	0
549	130	AA6_pssm_9	0
550	466	AA9_ss_1	0
551	265	AA13_pssm_4	0
552	461	AA7_ss_2	0
553	55	AA2_pssm_14	0
554	230	AA11_pssm_9	0
555	476	AA12_ss_2	0
556	95	AA4_pssm_14	0
557	59	AA2_pssm_18	0
558	204	AA10_pssm_3	0
559	468	AA9_ss_3	0
560	227	AA11_pssm_6	0
561	99	AA4_pssm_18	0
562	631	AA8_surface_parameter_1	0
563	306	AA15_pssm_5	0
564	607	AA21_Molecular volume	0
565	593	AA18_Polarity	0
566	658	AA17_surface_parameter_1	0
567	521	AA4_Electrostatic charge	0
568	562	AA12_Molecular volume	0
569	299	AA14_pssm_18	0
570	399	AA19_pssm_18	0
571	614	AA2_surface_parameter_2	0
572	394	AA19_pssm_13	0
573	564	AA12_Secondary structure	0
574	609	AA21_Secondary structure	0
575	525	AA5_Codon diversity	0
576	524	AA4_Secondary structure	0
577	159	AA7_pssm_18	0
578	270	AA13_pssm_9	0
579	522	AA4_Molecular volume	0
580	314	AA15_pssm_13	0
581	572	AA14_Molecular volume	0
582	606	AA21_Electrostatic charge	0
583	234	AA11_pssm_13	0
584	576	AA15_Electrostatic charge	0
585	600	AA20_Codon diversity	0
586	601	AA20_Electrostatic charge	0
587	571	AA14_Electrostatic charge	0
588	179	AA8_pssm_18	0
589	502	AA21_ss_1	0
590	197	AA9_pssm_16	0
591	557	AA11_Molecular volume	0
592	622	AA5_surface_parameter_1	0
593	585	AA17_Codon diversity	0
594	598	AA19_Polarity	0
595	202	AA10_pssm_1	0
596	552	AA10_Molecular volume	0
597	565	AA13_Codon diversity	0
598	544	AA8_Secondary structure	0
599	592	AA18_Molecular volume	0
600	656	AA16_surface_parameter_2	0
601	582	AA16_Molecular volume	0
602	478	AA13_ss_1	0
603	530	AA6_Codon diversity	0
604	540	AA8_Codon diversity	0
605	570	AA14_Codon diversity	0
606	591	AA18_Electrostatic charge	0
607	567	AA13_Molecular volume	0
608	599	AA19_Secondary structure	0
609	259	AA12_pssm_18	0
610	647	AA13_surface_parameter_2	0
611	589	AA17_Secondary structure	0
612	264	AA13_pssm_3	0
613	561	AA12_Electrostatic charge	0
614	584	AA16_Secondary structure	0
615	604	AA20_Secondary structure	0
616	620	AA4_surface_parameter_2	0
617	596	AA19_Electrostatic charge	0
618	240	AA11_pssm_19	0
619	203	AA10_pssm_2	0
620	597	AA19_Molecular volume	0
621	527	AA5_Molecular volume	0
622	442	AA1_ss_1	0
623	529	AA5_Secondary structure	0
624	464	AA8_ss_2	0
625	667	AA20_surface_parameter_1	0
626	628	AA7_surface_parameter_1	0
627	213	AA10_pssm_12	0
628	587	AA17_Molecular volume	0
629	662	AA18_surface_parameter_2	0
630	379	AA18_pssm_18	0
631	460	AA7_ss_1	0
632	580	AA16_Codon diversity	0
633	581	AA16_Electrostatic charge	0
634	496	AA19_ss_1	0
635	638	AA10_surface_parameter_2	0
636	516	AA3_Electrostatic charge	0
637	623	AA5_surface_parameter_2	0
638	499	AA20_ss_1	0
639	517	AA3_Molecular volume	0
640	493	AA18_ss_1	0
641	439	AA21_pssm_18	0
642	469	AA10_ss_1	0
643	538	AA7_Polarity	0
644	665	AA19_surface_parameter_2	0
645	537	AA7_Molecular volume	0
646	475	AA12_ss_1	0
647	445	AA2_ss_1	0
648	549	AA9_Secondary structure	0
649	608	AA21_Polarity	0
650	465	AA8_ss_3	0
651	216	AA10_pssm_15	0
652	217	AA10_pssm_16	0
653	558	AA11_Polarity	0
654	471	AA10_ss_3	0
655	526	AA5_Electrostatic charge	0
656	546	AA9_Electrostatic charge	0
657	566	AA13_Electrostatic charge	0
658	659	AA17_surface_parameter_2	0
659	542	AA8_Molecular volume	0
660	650	AA14_surface_parameter_2	0
661	602	AA20_Molecular volume	0
662	519	AA3_Secondary structure	0
663	480	AA13_ss_3	0
664	533	AA6_Polarity	0
665	560	AA12_Codon diversity	0
666	239	AA11_pssm_18	0
667	590	AA18_Codon diversity	0
668	632	AA8_surface_parameter_2	0
669	536	AA7_Electrostatic charge	0
670	634	AA9_surface_parameter_1	0
671	541	AA8_Electrostatic charge	0
672	574	AA14_Secondary structure	0
673	545	AA9_Codon diversity	0
674	515	AA3_Codon diversity	0
675	594	AA18_Secondary structure	0
676	490	AA17_ss_1	0
677	568	AA13_Polarity	0
678	586	AA17_Electrostatic charge	0
679	605	AA21_Codon diversity	0
680	457	AA6_ss_1	0
681	473	AA11_ss_2	0
682	569	AA13_Secondary structure	0
683	481	AA14_ss_1	0
684	207	AA10_pssm_6	0
685	547	AA9_Molecular volume	0
686	531	AA6_Electrostatic charge	0
687	210	AA10_pssm_9	0
688	462	AA7_ss_3	0
689	625	AA6_surface_parameter_1	0
690	474	AA11_ss_3	0
691	534	AA6_Secondary structure	0
692	548	AA9_Polarity	0
693	535	AA7_Codon diversity	0
694	448	AA3_ss_1	0
695	671	AA21_surface_parameter_2	0
696	539	AA7_Secondary structure	0
697	670	AA21_surface_parameter_1	0
698	637	AA10_surface_parameter_1	0
699	484	AA15_ss_1	0
700	626	AA6_surface_parameter_2	0
701	668	AA20_surface_parameter_2	0
702	629	AA7_surface_parameter_2	0
703	616	AA3_surface_parameter_1	0
704	518	AA3_Polarity	0
705	532	AA6_Molecular volume	0
706	477	AA12_ss_3	0
707	487	AA16_ss_1	0
708	472	AA11_ss_1	0
709	470	AA10_ss_2	0
710	451	AA4_ss_1	0
711	454	AA5_ss_1	0
712	635	AA9_surface_parameter_2	0
713	467	AA9_ss_2	0

## Sheet: mRMR Table
Order	Feature	Name	Score
1	1	AA1_disorder	0.033
2	642	AA11_surface_parameter_3	0.025
3	703	AA16_DPX	0.007
4	696	AA12_CX	0.005
5	651	AA14_surface_parameter_3	0.004
6	21	AA21_disorder	0.006
7	673	AA1_DPX	0.004
8	221	AA10_pssm_20	0.003
9	559	AA11_Secondary structure	0.003
10	645	AA12_surface_parameter_3	0.003
11	711	AA20_DPX	0.002
12	694	AA11_CX	0.002
13	444	AA1_ss_3	0.003
14	654	AA15_surface_parameter_3	0.003
15	317	AA15_pssm_16	0.002
16	681	AA5_DPX	0.002
17	699	AA14_DPX	0.002
18	248	AA12_pssm_7	0.002
19	648	AA13_surface_parameter_3	0.002
20	707	AA18_DPX	0.002
21	132	AA6_pssm_11	0.001
22	633	AA8_surface_parameter_3	0.001
23	376	AA18_pssm_15	0.001
24	675	AA2_DPX	0.001
25	26	AA1_pssm_5	0.001
26	695	AA12_DPX	0.001
27	281	AA13_pssm_20	0.001
28	713	AA21_DPX	0.001
29	96	AA4_pssm_15	0.001
30	298	AA14_pssm_17	0.001
31	27	AA1_pssm_6	0.001
32	396	AA19_pssm_15	0.001
33	685	AA7_DPX	0.001
34	698	AA13_CX	0.001
35	237	AA11_pssm_16	0.001
36	639	AA10_surface_parameter_3	0
37	709	AA19_DPX	0.001
38	116	AA5_pssm_15	0.001
39	201	AA9_pssm_20	0
40	705	AA17_DPX	0
41	48	AA2_pssm_7	0
42	710	AA19_CX	0
43	689	AA9_DPX	0
44	677	AA3_DPX	0
45	701	AA15_DPX	0
46	16	AA16_disorder	0
47	609	AA21_Secondary structure	0
48	554	AA10_Secondary structure	0
49	641	AA11_surface_parameter_2	0
50	236	AA11_pssm_15	0
51	543	AA8_Polarity	0
52	446	AA2_ss_2	0
53	381	AA18_pssm_20	0
54	426	AA21_pssm_5	0
55	2	AA2_disorder	0
56	702	AA15_CX	0
57	697	AA13_DPX	0
58	604	AA20_Secondary structure	0
59	242	AA12_pssm_1	0
60	521	AA4_Electrostatic charge	0
61	537	AA7_Molecular volume	0
62	76	AA3_pssm_15	0
63	687	AA8_DPX	0
64	340	AA16_pssm_19	0
65	589	AA17_Secondary structure	0
66	657	AA16_surface_parameter_3	0
67	509	AA1_Secondary structure	0
68	286	AA14_pssm_5	0
69	679	AA4_DPX	0
70	504	AA21_ss_3	0
71	700	AA14_CX	0
72	319	AA15_pssm_18	0
73	479	AA13_ss_2	0
74	418	AA20_pssm_17	0
75	595	AA19_Codon diversity	0
76	66	AA3_pssm_5	0
77	663	AA18_surface_parameter_3	0
78	336	AA16_pssm_15	0
79	676	AA2_CX	0
80	215	AA10_pssm_14	0
81	119	AA5_pssm_18	0
82	288	AA14_pssm_7	0
83	691	AA10_DPX	0
84	36	AA1_pssm_15	0
85	419	AA20_pssm_18	0
86	706	AA17_CX	0
87	527	AA5_Molecular volume	0
88	20	AA20_disorder	0
89	627	AA6_surface_parameter_3	0
90	159	AA7_pssm_18	-0.001
91	575	AA15_Codon diversity	-0.001
92	56	AA2_pssm_15	-0.001
93	517	AA3_Molecular volume	-0.001
94	262	AA13_pssm_1	-0.001
95	562	AA12_Molecular volume	-0.001
96	178	AA8_pssm_17	-0.001
97	640	AA11_surface_parameter_1	-0.001
98	690	AA9_CX	-0.001
99	672	AA21_surface_parameter_3	-0.001
100	3	AA3_disorder	-0.001
101	582	AA16_Molecular volume	-0.001
102	223	AA11_pssm_2	-0.001
103	139	AA6_pssm_18	-0.001
104	361	AA17_pssm_20	-0.001
105	549	AA9_Secondary structure	-0.001
106	708	AA18_CX	-0.001
107	512	AA2_Molecular volume	-0.001
108	186	AA9_pssm_5	-0.001
109	567	AA13_Molecular volume	-0.001
110	156	AA7_pssm_15	-0.001
111	362	AA18_pssm_1	-0.001
112	666	AA19_surface_parameter_3	-0.001
113	99	AA4_pssm_18	-0.001
114	571	AA14_Electrostatic charge	-0.001
115	630	AA7_surface_parameter_3	-0.001
116	443	AA1_ss_2	-0.001
117	243	AA12_pssm_2	-0.001
118	704	AA16_CX	-0.001
119	436	AA21_pssm_15	-0.001
120	592	AA18_Molecular volume	-0.001
121	39	AA1_pssm_18	-0.001
122	636	AA9_surface_parameter_3	-0.001
123	222	AA11_pssm_1	-0.001
124	356	AA17_pssm_15	-0.001
125	23	AA1_pssm_2	-0.001
126	327	AA16_pssm_6	-0.001
127	712	AA20_CX	-0.001
128	621	AA4_surface_parameter_3	-0.001
129	318	AA15_pssm_17	-0.001
130	126	AA6_pssm_5	-0.001
131	660	AA17_surface_parameter_3	-0.001
132	151	AA7_pssm_10	-0.001
133	399	AA19_pssm_18	-0.001
134	18	AA18_disorder	-0.001
135	692	AA10_CX	-0.001
136	555	AA11_Codon diversity	-0.001
137	179	AA8_pssm_18	-0.001
138	114	AA5_pssm_13	-0.001
139	59	AA2_pssm_18	-0.001
140	82	AA4_pssm_1	-0.001
141	206	AA10_pssm_5	-0.001
142	534	AA6_Secondary structure	-0.001
143	416	AA20_pssm_15	-0.001
144	643	AA12_surface_parameter_1	-0.001
145	683	AA6_DPX	-0.001
146	607	AA21_Molecular volume	-0.001
147	260	AA12_pssm_19	-0.001
148	299	AA14_pssm_18	-0.001
149	397	AA19_pssm_16	-0.001
150	212	AA10_pssm_11	-0.001
151	684	AA6_CX	-0.001
152	58	AA2_pssm_17	-0.001
153	321	AA15_pssm_20	-0.001
154	693	AA11_DPX	-0.001
155	72	AA3_pssm_11	-0.001
156	406	AA20_pssm_5	-0.001
157	674	AA1_CX	-0.001
158	282	AA14_pssm_1	-0.001
159	4	AA4_disorder	-0.001
160	410	AA20_pssm_9	-0.001
161	439	AA21_pssm_18	-0.001
162	224	AA11_pssm_3	-0.001
163	258	AA12_pssm_17	-0.001
164	652	AA15_surface_parameter_1	-0.001
165	379	AA18_pssm_18	-0.001
166	196	AA9_pssm_15	-0.001
167	669	AA20_surface_parameter_3	-0.001
168	497	AA19_ss_2	-0.001
169	326	AA16_pssm_5	-0.001
170	138	AA6_pssm_17	-0.001
171	686	AA7_CX	-0.001
172	507	AA1_Molecular volume	-0.001
173	430	AA21_pssm_9	-0.001
174	170	AA8_pssm_9	-0.001
175	615	AA2_surface_parameter_3	-0.001
176	450	AA3_ss_3	-0.001
177	587	AA17_Molecular volume	-0.001
178	106	AA5_pssm_5	-0.001
179	547	AA9_Molecular volume	-0.001
180	308	AA15_pssm_7	-0.001
181	610	AA1_surface_parameter_1	-0.001
182	12	AA12_disorder	-0.001
183	680	AA4_CX	-0.001
184	239	AA11_pssm_18	-0.001
185	30	AA1_pssm_9	-0.001
186	174	AA8_pssm_13	-0.001
187	266	AA13_pssm_5	-0.001
188	602	AA20_Molecular volume	-0.001
189	714	AA21_CX	-0.001
190	618	AA3_surface_parameter_3	-0.001
191	261	AA12_pssm_20	-0.001
192	91	AA4_pssm_10	-0.001
193	146	AA7_pssm_5	-0.001
194	552	AA10_Molecular volume	-0.001
195	584	AA16_Secondary structure	-0.001
196	529	AA5_Secondary structure	-0.001
197	377	AA18_pssm_16	-0.001
198	514	AA2_Secondary structure	-0.001
199	63	AA3_pssm_2	-0.001
200	230	AA11_pssm_9	-0.001
201	22	AA1_pssm_1	-0.001
202	283	AA14_pssm_2	-0.002
203	556	AA11_Electrostatic charge	-0.002
204	360	AA17_pssm_19	-0.002
205	19	AA19_disorder	-0.001
206	539	AA7_Secondary structure	-0.002
207	646	AA13_surface_parameter_1	-0.002
208	46	AA2_pssm_5	-0.002
209	532	AA6_Molecular volume	-0.002
210	473	AA11_ss_2	-0.002
211	624	AA5_surface_parameter_3	-0.002
212	47	AA2_pssm_6	-0.002
213	219	AA10_pssm_18	-0.002
214	597	AA19_Molecular volume	-0.002
215	374	AA18_pssm_13	-0.002
216	579	AA15_Secondary structure	-0.002
217	649	AA14_surface_parameter_1	-0.002
218	569	AA13_Secondary structure	-0.002
219	519	AA3_Secondary structure	-0.002
220	386	AA19_pssm_5	-0.002
221	438	AA21_pssm_17	-0.002
222	688	AA8_CX	-0.002
223	520	AA4_Codon diversity	-0.002
224	107	AA5_pssm_6	-0.002
225	485	AA15_ss_2	-0.002
226	246	AA12_pssm_5	-0.002
227	544	AA8_Secondary structure	-0.002
228	136	AA6_pssm_15	-0.002
229	495	AA18_ss_3	-0.002
230	678	AA3_CX	-0.002
231	256	AA12_pssm_15	-0.002
232	228	AA11_pssm_7	-0.002
233	346	AA17_pssm_5	-0.002
234	655	AA16_surface_parameter_1	-0.002
235	97	AA4_pssm_16	-0.002
236	300	AA14_pssm_19	-0.002
237	402	AA20_pssm_1	-0.002
238	434	AA21_pssm_13	-0.002
239	682	AA5_CX	-0.002
240	41	AA1_pssm_20	-0.002
241	366	AA18_pssm_5	-0.002
242	447	AA2_ss_3	-0.002
243	503	AA21_ss_2	-0.002
244	564	AA12_Secondary structure	-0.002
245	323	AA16_pssm_2	-0.002
246	358	AA17_pssm_17	-0.002
247	226	AA11_pssm_5	-0.002
248	80	AA3_pssm_19	-0.002
249	550	AA10_Codon diversity	-0.002
250	259	AA12_pssm_18	-0.002
251	157	AA7_pssm_16	-0.002
252	390	AA19_pssm_9	-0.002
253	574	AA14_Secondary structure	-0.002
254	166	AA8_pssm_5	-0.002
255	577	AA15_Molecular volume	-0.002
256	612	AA1_surface_parameter_3	-0.002
257	233	AA11_pssm_12	-0.002
258	363	AA18_pssm_2	-0.002
259	176	AA8_pssm_15	-0.002
260	671	AA21_surface_parameter_2	-0.002
261	302	AA15_pssm_1	-0.002
262	253	AA12_pssm_12	-0.002
263	603	AA20_Polarity	-0.002
264	272	AA13_pssm_11	-0.002
265	638	AA10_surface_parameter_2	-0.002
266	86	AA4_pssm_5	-0.002
267	140	AA6_pssm_19	-0.002
268	398	AA19_pssm_17	-0.002
269	195	AA9_pssm_14	-0.002
270	43	AA2_pssm_2	-0.002
271	17	AA17_disorder	-0.002
272	542	AA8_Molecular volume	-0.002
273	334	AA16_pssm_13	-0.002
274	599	AA19_Secondary structure	-0.002
275	216	AA10_pssm_15	-0.002
276	664	AA19_surface_parameter_1	-0.002
277	343	AA17_pssm_2	-0.002
278	510	AA2_Codon diversity	-0.002
279	5	AA5_disorder	-0.002
280	594	AA18_Secondary structure	-0.002
281	306	AA15_pssm_5	-0.002
282	525	AA5_Codon diversity	-0.002
283	661	AA18_surface_parameter_1	-0.002
284	33	AA1_pssm_12	-0.002
285	530	AA6_Codon diversity	-0.002
286	322	AA16_pssm_1	-0.002
287	40	AA1_pssm_19	-0.002
288	414	AA20_pssm_13	-0.002
289	614	AA2_surface_parameter_2	-0.002
290	470	AA10_ss_2	-0.002
291	635	AA9_surface_parameter_2	-0.002
292	301	AA14_pssm_20	-0.002
293	440	AA21_pssm_19	-0.002
294	98	AA4_pssm_17	-0.002
295	452	AA4_ss_2	-0.002
296	535	AA7_Codon diversity	-0.002
297	214	AA10_pssm_13	-0.002
298	632	AA8_surface_parameter_2	-0.002
299	320	AA15_pssm_19	-0.002
300	182	AA9_pssm_1	-0.002
301	617	AA3_surface_parameter_2	-0.002
302	423	AA21_pssm_2	-0.002
303	164	AA8_pssm_3	-0.002
304	297	AA14_pssm_16	-0.002
305	42	AA2_pssm_1	-0.002
306	585	AA17_Codon diversity	-0.002
307	316	AA15_pssm_15	-0.002
308	668	AA20_surface_parameter_2	-0.002
309	102	AA5_pssm_1	-0.002
310	505	AA1_Codon diversity	-0.002
311	619	AA4_surface_parameter_1	-0.002
312	524	AA4_Secondary structure	-0.002
313	81	AA3_pssm_20	-0.002
314	54	AA2_pssm_13	-0.002
315	280	AA13_pssm_19	-0.002
316	407	AA20_pssm_6	-0.002
317	180	AA8_pssm_19	-0.002
318	229	AA11_pssm_8	-0.002
319	658	AA17_surface_parameter_1	-0.002
320	394	AA19_pssm_13	-0.002
321	629	AA7_surface_parameter_2	-0.002
322	422	AA21_pssm_1	-0.002
323	545	AA9_Codon diversity	-0.002
324	257	AA12_pssm_16	-0.002
325	78	AA3_pssm_17	-0.002
326	378	AA18_pssm_17	-0.002
327	227	AA11_pssm_6	-0.002
328	328	AA16_pssm_7	-0.002
329	570	AA14_Codon diversity	-0.002
330	310	AA15_pssm_9	-0.002
331	476	AA12_ss_2	-0.002
332	122	AA6_pssm_1	-0.002
333	160	AA7_pssm_19	-0.002
334	623	AA5_surface_parameter_2	-0.002
335	38	AA1_pssm_17	-0.002
336	605	AA21_Codon diversity	-0.002
337	382	AA19_pssm_1	-0.002
338	644	AA12_surface_parameter_2	-0.002
339	50	AA2_pssm_9	-0.002
340	380	AA18_pssm_19	-0.002
341	580	AA16_Codon diversity	-0.002
342	568	AA13_Polarity	-0.002
343	14	AA14_disorder	-0.002
344	121	AA5_pssm_20	-0.003
345	515	AA3_Codon diversity	-0.003
346	653	AA15_surface_parameter_2	-0.003
347	143	AA7_pssm_2	-0.003
348	220	AA10_pssm_19	-0.003
349	501	AA20_ss_3	-0.003
350	560	AA12_Codon diversity	-0.003
351	557	AA11_Molecular volume	-0.003
352	89	AA4_pssm_8	-0.003
353	278	AA13_pssm_17	-0.003
354	590	AA18_Codon diversity	-0.003
355	24	AA1_pssm_3	-0.003
356	626	AA6_surface_parameter_2	-0.003
357	489	AA16_ss_3	-0.003
358	290	AA14_pssm_9	-0.003
359	420	AA20_pssm_19	-0.003
360	611	AA1_surface_parameter_2	-0.003
361	131	AA6_pssm_10	-0.003
362	383	AA19_pssm_2	-0.003
363	142	AA7_pssm_1	-0.003
364	70	AA3_pssm_9	-0.003
365	225	AA11_pssm_4	-0.003
366	540	AA8_Codon diversity	-0.003
367	468	AA9_ss_3	-0.003
368	120	AA5_pssm_19	-0.003
369	482	AA14_ss_2	-0.003
370	350	AA17_pssm_9	-0.003
371	553	AA10_Polarity	-0.003
372	100	AA4_pssm_19	-0.003
373	370	AA18_pssm_9	-0.003
374	359	AA17_pssm_18	-0.003
375	238	AA11_pssm_17	-0.003
376	154	AA7_pssm_13	-0.003
377	6	AA6_disorder	-0.003
378	647	AA13_surface_parameter_2	-0.003
379	400	AA19_pssm_19	-0.003
380	600	AA20_Codon diversity	-0.003
381	44	AA2_pssm_3	-0.003
382	650	AA14_surface_parameter_2	-0.003
383	177	AA8_pssm_16	-0.003
384	437	AA21_pssm_16	-0.003
385	403	AA20_pssm_2	-0.003
386	198	AA9_pssm_17	-0.003
387	303	AA15_pssm_2	-0.003
388	565	AA13_Codon diversity	-0.003
389	199	AA9_pssm_18	-0.003
390	665	AA19_surface_parameter_2	-0.003
391	117	AA5_pssm_16	-0.003
392	491	AA17_ss_2	-0.003
393	252	AA12_pssm_11	-0.003
394	342	AA17_pssm_1	-0.003
395	79	AA3_pssm_18	-0.003
396	613	AA2_surface_parameter_1	-0.003
397	338	AA16_pssm_17	-0.003
398	234	AA11_pssm_13	-0.003
399	449	AA3_ss_2	-0.003
400	94	AA4_pssm_13	-0.003
401	670	AA21_surface_parameter_1	-0.003
402	295	AA14_pssm_14	-0.003
403	28	AA1_pssm_7	-0.003
404	354	AA17_pssm_13	-0.003
405	247	AA12_pssm_6	-0.003
406	548	AA9_Polarity	-0.003
407	60	AA2_pssm_19	-0.003
408	441	AA21_pssm_20	-0.003
409	662	AA18_surface_parameter_2	-0.003
410	339	AA16_pssm_18	-0.003
411	656	AA16_surface_parameter_2	-0.003
412	87	AA4_pssm_6	-0.003
413	312	AA15_pssm_11	-0.003
414	631	AA8_surface_parameter_1	-0.003
415	287	AA14_pssm_6	-0.003
416	528	AA5_Polarity	-0.003
417	637	AA10_surface_parameter_1	-0.003
418	34	AA1_pssm_13	-0.003
419	384	AA19_pssm_3	-0.003
420	588	AA17_Polarity	-0.003
421	67	AA3_pssm_6	-0.003
422	163	AA8_pssm_2	-0.003
423	620	AA4_surface_parameter_2	-0.003
424	150	AA7_pssm_9	-0.003
425	551	AA10_Electrostatic charge	-0.003
426	522	AA4_Molecular volume	-0.003
427	364	AA18_pssm_3	-0.003
428	456	AA5_ss_3	-0.003
429	667	AA20_surface_parameter_1	-0.003
430	277	AA13_pssm_16	-0.003
431	74	AA3_pssm_13	-0.003
432	15	AA15_disorder	-0.003
433	531	AA6_Electrostatic charge	-0.003
434	634	AA9_surface_parameter_1	-0.003
435	62	AA3_pssm_1	-0.003
436	572	AA14_Molecular volume	-0.003
437	341	AA16_pssm_20	-0.003
438	190	AA9_pssm_9	-0.003
439	659	AA17_surface_parameter_2	-0.003
440	202	AA10_pssm_1	-0.003
441	250	AA12_pssm_9	-0.003
442	628	AA7_surface_parameter_1	-0.003
443	315	AA15_pssm_14	-0.003
444	57	AA2_pssm_16	-0.003
445	37	AA1_pssm_16	-0.003
446	294	AA14_pssm_13	-0.003
447	279	AA13_pssm_18	-0.003
448	417	AA20_pssm_16	-0.003
449	118	AA5_pssm_17	-0.003
450	241	AA11_pssm_20	-0.003
451	500	AA20_ss_2	-0.003
452	330	AA16_pssm_9	-0.003
453	616	AA3_surface_parameter_1	-0.003
454	162	AA8_pssm_1	-0.003
455	210	AA10_pssm_9	-0.003
456	498	AA19_ss_3	-0.003
457	622	AA5_surface_parameter_1	-0.003
458	427	AA21_pssm_6	-0.003
459	200	AA9_pssm_19	-0.003
460	480	AA13_ss_3	-0.003
461	558	AA11_Polarity	-0.003
462	357	AA17_pssm_16	-0.003
463	158	AA7_pssm_17	-0.003
464	307	AA15_pssm_6	-0.003
465	581	AA16_Electrostatic charge	-0.003
466	175	AA8_pssm_14	-0.003
467	134	AA6_pssm_13	-0.003
468	546	AA9_Electrostatic charge	-0.003
469	467	AA9_ss_2	-0.003
470	284	AA14_pssm_3	-0.003
471	61	AA2_pssm_20	-0.003
472	211	AA10_pssm_10	-0.003
473	625	AA6_surface_parameter_1	-0.003
474	110	AA5_pssm_9	-0.003
475	401	AA19_pssm_20	-0.004
476	606	AA21_Electrostatic charge	-0.004
477	371	AA18_pssm_10	-0.004
478	8	AA8_disorder	-0.004
479	506	AA1_Electrostatic charge	-0.004
480	90	AA4_pssm_9	-0.004
481	152	AA7_pssm_11	-0.004
482	511	AA2_Electrostatic charge	-0.004
483	526	AA5_Electrostatic charge	-0.004
484	533	AA6_Polarity	-0.004
485	304	AA15_pssm_3	-0.004
486	296	AA14_pssm_15	-0.004
487	274	AA13_pssm_13	-0.004
488	516	AA3_Electrostatic charge	-0.004
489	492	AA17_ss_3	-0.004
490	596	AA19_Electrostatic charge	-0.004
491	408	AA20_pssm_7	-0.004
492	536	AA7_Electrostatic charge	-0.004
493	270	AA13_pssm_9	-0.004
494	255	AA12_pssm_14	-0.004
495	137	AA6_pssm_16	-0.004
496	329	AA16_pssm_8	-0.004
497	458	AA6_ss_2	-0.004
498	218	AA10_pssm_17	-0.004
499	244	AA12_pssm_3	-0.004
500	591	AA18_Electrostatic charge	-0.004
501	601	AA20_Electrostatic charge	-0.004
502	189	AA9_pssm_8	-0.004
503	576	AA15_Electrostatic charge	-0.004
504	167	AA8_pssm_6	-0.004
505	32	AA1_pssm_11	-0.004
506	453	AA4_ss_3	-0.004
507	387	AA19_pssm_6	-0.004
508	194	AA9_pssm_13	-0.004
509	424	AA21_pssm_3	-0.004
510	353	AA17_pssm_12	-0.004
511	83	AA4_pssm_2	-0.004
512	314	AA15_pssm_13	-0.004
513	49	AA2_pssm_8	-0.004
514	367	AA18_pssm_6	-0.004
515	566	AA13_Electrostatic charge	-0.004
516	240	AA11_pssm_19	-0.004
517	502	AA21_ss_1	-0.004
518	77	AA3_pssm_16	-0.004
519	13	AA13_disorder	-0.004
520	109	AA5_pssm_8	-0.004
521	421	AA20_pssm_20	-0.004
522	465	AA8_ss_3	-0.004
523	249	AA12_pssm_8	-0.004
524	92	AA4_pssm_11	-0.004
525	208	AA10_pssm_7	-0.004
526	181	AA8_pssm_20	-0.004
527	488	AA16_ss_2	-0.004
528	431	AA21_pssm_10	-0.004
529	289	AA14_pssm_8	-0.004
530	355	AA17_pssm_14	-0.004
531	561	AA12_Electrostatic charge	-0.004
532	129	AA6_pssm_8	-0.004
533	389	AA19_pssm_8	-0.004
534	112	AA5_pssm_11	-0.004
535	586	AA17_Electrostatic charge	-0.004
536	486	AA15_ss_3	-0.004
537	147	AA7_pssm_6	-0.004
538	541	AA8_Electrostatic charge	-0.004
539	53	AA2_pssm_12	-0.004
540	335	AA16_pssm_14	-0.004
541	187	AA9_pssm_6	-0.004
542	404	AA20_pssm_3	-0.004
543	313	AA15_pssm_12	-0.004
544	73	AA3_pssm_12	-0.004
545	369	AA18_pssm_8	-0.004
546	141	AA6_pssm_20	-0.004
547	337	AA16_pssm_16	-0.004
548	103	AA5_pssm_2	-0.004
549	471	AA10_ss_3	-0.004
550	428	AA21_pssm_7	-0.004
551	508	AA1_Polarity	-0.004
552	263	AA13_pssm_2	-0.004
553	217	AA10_pssm_16	-0.005
554	513	AA2_Polarity	-0.005
555	349	AA17_pssm_8	-0.005
556	88	AA4_pssm_7	-0.005
557	442	AA1_ss_1	-0.005
558	169	AA8_pssm_8	-0.005
559	392	AA19_pssm_11	-0.005
560	235	AA11_pssm_14	-0.005
561	292	AA14_pssm_11	-0.005
562	372	AA18_pssm_11	-0.005
563	161	AA7_pssm_20	-0.005
564	583	AA16_Polarity	-0.005
565	192	AA9_pssm_11	-0.005
566	75	AA3_pssm_14	-0.005
567	254	AA12_pssm_13	-0.005
568	7	AA7_disorder	-0.005
569	494	AA18_ss_2	-0.005
570	409	AA20_pssm_8	-0.005
571	293	AA14_pssm_12	-0.005
572	578	AA15_Polarity	-0.005
573	35	AA1_pssm_14	-0.005
574	130	AA6_pssm_9	-0.005
575	144	AA7_pssm_3	-0.005
576	268	AA13_pssm_7	-0.005
577	388	AA19_pssm_7	-0.005
578	29	AA1_pssm_8	-0.005
579	197	AA9_pssm_16	-0.005
580	415	AA20_pssm_14	-0.005
581	168	AA8_pssm_7	-0.005
582	115	AA5_pssm_14	-0.005
583	309	AA15_pssm_8	-0.005
584	429	AA21_pssm_8	-0.005
585	333	AA16_pssm_12	-0.005
586	45	AA2_pssm_4	-0.005
587	459	AA6_ss_3	-0.005
588	477	AA12_ss_3	-0.005
589	523	AA4_Polarity	-0.005
590	365	AA18_pssm_4	-0.005
591	563	AA12_Polarity	-0.005
592	68	AA3_pssm_7	-0.005
593	204	AA10_pssm_3	-0.005
594	232	AA11_pssm_11	-0.005
595	347	AA17_pssm_6	-0.005
596	183	AA9_pssm_2	-0.005
597	413	AA20_pssm_12	-0.005
598	84	AA4_pssm_3	-0.005
599	245	AA12_pssm_4	-0.005
600	483	AA14_ss_3	-0.005
601	432	AA21_pssm_11	-0.005
602	104	AA5_pssm_3	-0.005
603	25	AA1_pssm_4	-0.005
604	172	AA8_pssm_11	-0.005
605	464	AA8_ss_2	-0.005
606	518	AA3_Polarity	-0.005
607	305	AA15_pssm_4	-0.005
608	135	AA6_pssm_14	-0.005
609	395	AA19_pssm_14	-0.005
610	203	AA10_pssm_2	-0.005
611	573	AA14_Polarity	-0.005
612	101	AA4_pssm_20	-0.005
613	332	AA16_pssm_11	-0.005
614	375	AA18_pssm_14	-0.005
615	538	AA7_Polarity	-0.005
616	31	AA1_pssm_10	-0.005
617	275	AA13_pssm_14	-0.005
618	433	AA21_pssm_12	-0.005
619	64	AA3_pssm_3	-0.006
620	385	AA19_pssm_4	-0.006
621	123	AA6_pssm_2	-0.006
622	352	AA17_pssm_11	-0.006
623	412	AA20_pssm_11	-0.006
624	55	AA2_pssm_14	-0.006
625	462	AA7_ss_3	-0.006
626	324	AA16_pssm_3	-0.006
627	264	AA13_pssm_3	-0.006
628	285	AA14_pssm_4	-0.006
629	455	AA5_ss_2	-0.006
630	373	AA18_pssm_12	-0.006
631	191	AA9_pssm_10	-0.006
632	435	AA21_pssm_14	-0.006
633	209	AA10_pssm_8	-0.006
634	93	AA4_pssm_12	-0.006
635	598	AA19_Polarity	-0.006
636	251	AA12_pssm_10	-0.006
637	155	AA7_pssm_14	-0.006
638	173	AA8_pssm_12	-0.006
639	405	AA20_pssm_4	-0.006
640	499	AA20_ss_1	-0.006
641	149	AA7_pssm_8	-0.006
642	11	AA11_disorder	-0.006
643	69	AA3_pssm_8	-0.006
644	608	AA21_Polarity	-0.006
645	105	AA5_pssm_4	-0.006
646	344	AA17_pssm_3	-0.006
647	291	AA14_pssm_10	-0.006
648	311	AA15_pssm_10	-0.006
649	95	AA4_pssm_14	-0.006
650	52	AA2_pssm_11	-0.006
651	474	AA11_ss_3	-0.006
652	593	AA18_Polarity	-0.006
653	271	AA13_pssm_10	-0.006
654	445	AA2_ss_1	-0.006
655	184	AA9_pssm_3	-0.006
656	71	AA3_pssm_10	-0.006
657	133	AA6_pssm_12	-0.006
658	111	AA5_pssm_10	-0.006
659	267	AA13_pssm_6	-0.006
660	351	AA17_pssm_10	-0.006
661	331	AA16_pssm_10	-0.006
662	171	AA8_pssm_10	-0.006
663	425	AA21_pssm_4	-0.006
664	411	AA20_pssm_10	-0.006
665	393	AA19_pssm_12	-0.006
666	85	AA4_pssm_4	-0.007
667	51	AA2_pssm_10	-0.007
668	276	AA13_pssm_15	-0.007
669	391	AA19_pssm_10	-0.007
670	188	AA9_pssm_7	-0.007
671	348	AA17_pssm_7	-0.007
672	368	AA18_pssm_7	-0.007
673	125	AA6_pssm_4	-0.007
674	231	AA11_pssm_10	-0.007
675	108	AA5_pssm_7	-0.007
676	205	AA10_pssm_4	-0.007
677	493	AA18_ss_1	-0.007
678	461	AA7_ss_2	-0.007
679	145	AA7_pssm_4	-0.007
680	269	AA13_pssm_8	-0.007
681	165	AA8_pssm_4	-0.007
682	127	AA6_pssm_6	-0.007
683	207	AA10_pssm_6	-0.007
684	113	AA5_pssm_12	-0.007
685	345	AA17_pssm_4	-0.007
686	478	AA13_ss_1	-0.007
687	65	AA3_pssm_4	-0.007
688	153	AA7_pssm_12	-0.007
689	325	AA16_pssm_4	-0.007
690	454	AA5_ss_1	-0.007
691	124	AA6_pssm_3	-0.008
692	487	AA16_ss_1	-0.008
693	10	AA10_disorder	-0.008
694	273	AA13_pssm_12	-0.008
695	463	AA8_ss_1	-0.008
696	213	AA10_pssm_12	-0.008
697	148	AA7_pssm_7	-0.008
698	496	AA19_ss_1	-0.008
699	193	AA9_pssm_12	-0.008
700	448	AA3_ss_1	-0.008
701	128	AA6_pssm_7	-0.009
702	185	AA9_pssm_4	-0.009
703	484	AA15_ss_1	-0.009
704	9	AA9_disorder	-0.009
705	265	AA13_pssm_4	-0.009
706	466	AA9_ss_1	-0.009
707	475	AA12_ss_1	-0.01
708	490	AA17_ss_1	-0.01
709	451	AA4_ss_1	-0.01
710	481	AA14_ss_1	-0.011
711	457	AA6_ss_1	-0.011
712	469	AA10_ss_1	-0.011
713	460	AA7_ss_1	-0.012
714	472	AA11_ss_1	-0.012
