# Supplementary material for: Prediction of Protein-Protein Interaction Sites by Random Forest Algorithm with mRMR and IFS
Source: PLoS One. 2012 Aug 28;7(8):e43927. doi: 10.1371/journal.pone.0043927 (PMC3429425; doi:10.1371/journal.pone.0043927)
Supplement: Information S2 — The sensitivity (Sn), specificity (Sp), accuracy (Ac), Matthews correlation coefficient (MCC) of each runs of IFS for the dataset with 3D structural features. The IFS curve was plotted based on this file. (XLSX) [file pone.0043927.s002.xlsx]

## Sheet: Sheet1
	SN	SP	ACC	MCC
4	0.727936	0.523373	0.629602	0.257092
5	0.734788	0.525143	0.634011	0.266241
6	0.736948	0.533913	0.639349	0.277046
7	0.748119	0.539142	0.647664	0.294261
8	0.753035	0.534798	0.648128	0.295495
9	0.752737	0.542924	0.65188	0.302947
10	0.755791	0.539786	0.651957	0.303303
11	0.759142	0.535763	0.651764	0.303158
12	0.766962	0.544372	0.659963	0.320034
13	0.768079	0.539464	0.658184	0.316606
14	0.77575	0.541636	0.663212	0.327237
15	0.771729	0.542522	0.661549	0.323581
16	0.771058	0.539464	0.659731	0.319927
17	0.775155	0.539706	0.661974	0.324737
18	0.771803	0.541878	0.661278	0.323052
19	0.77858	0.537855	0.662864	0.326827
20	0.778655	0.541234	0.664527	0.330113
21	0.777612	0.54397	0.6653	0.331535
22	0.780144	0.541958	0.665648	0.332473
23	0.780964	0.542602	0.666383	0.334004
24	0.779474	0.542361	0.665494	0.332101
25	0.779698	0.543487	0.666151	0.333418
26	0.781485	0.54397	0.667311	0.335885
27	0.781187	0.539223	0.664875	0.331057
28	0.781932	0.542039	0.666615	0.334561
29	0.778878	0.535924	0.66209	0.325332
30	0.783124	0.543809	0.668085	0.337578
31	0.774484	0.539223	0.661394	0.323528
32	0.781336	0.535924	0.663366	0.328102
33	0.777761	0.543567	0.665184	0.331321
34	0.78156	0.548878	0.669709	0.340609
35	0.780219	0.550165	0.669632	0.340322
36	0.788411	0.543567	0.670715	0.343323
37	0.788039	0.538096	0.667891	0.337739
38	0.782975	0.540671	0.666499	0.334443
39	0.782826	0.541797	0.666963	0.33534
40	0.776495	0.54574	0.665571	0.331961
41	0.777985	0.542843	0.664952	0.330886
42	0.782006	0.542763	0.667002	0.33533
43	0.782304	0.548314	0.669825	0.340914
44	0.782081	0.541717	0.666538	0.334425
45	0.781708	0.53705	0.664101	0.329588
46	0.779474	0.54759	0.668007	0.337051
47	0.784241	0.540751	0.667195	0.335948
48	0.781932	0.54759	0.669284	0.339811
49	0.782602	0.539384	0.665687	0.332805
50	0.78573	0.537533	0.666422	0.33459
51	0.789975	0.546625	0.672997	0.347977
52	0.788262	0.538338	0.668123	0.33822
53	0.784017	0.538981	0.666228	0.334022
54	0.783645	0.538821	0.665958	0.333449
55	0.777165	0.5422	0.664217	0.329357
56	0.778729	0.545981	0.666847	0.334693
57	0.783347	0.543889	0.668239	0.337905
58	0.7794	0.545257	0.666847	0.334759
59	0.784315	0.547429	0.670444	0.342341
60	0.784688	0.544774	0.669361	0.340253
61	0.780964	0.54397	0.667041	0.335298
62	0.782751	0.541315	0.666692	0.3348
63	0.781485	0.538257	0.664565	0.330479
64	0.78156	0.54574	0.668201	0.337643
65	0.782677	0.542682	0.667311	0.336009
66	0.785432	0.542763	0.668781	0.339194
67	0.786773	0.536326	0.666383	0.334631
68	0.779474	0.544452	0.666499	0.334081
69	0.784688	0.539062	0.666615	0.334856
70	0.783645	0.541636	0.667311	0.336112
71	0.785283	0.537292	0.666074	0.333856
72	0.784315	0.53866	0.666228	0.334054
73	0.781485	0.5422	0.66646	0.33421
74	0.777687	0.534234	0.660659	0.322388
75	0.784837	0.542924	0.668549	0.338673
76	0.779176	0.537453	0.66298	0.327116
77	0.781857	0.539545	0.665377	0.332117
78	0.786549	0.537372	0.66677	0.335366
79	0.781411	0.535522	0.663212	0.327805
80	0.784464	0.537131	0.665571	0.332777
81	0.781857	0.538257	0.664759	0.330899
82	0.778357	0.536568	0.662129	0.325356
83	0.783124	0.542361	0.667389	0.336208
84	0.786028	0.536085	0.66588	0.333559
85	0.784613	0.539303	0.666692	0.335
86	0.779623	0.542682	0.665726	0.332573
87	0.782006	0.540751	0.666035	0.333427
88	0.778655	0.536809	0.662399	0.32592
89	0.783049	0.542441	0.667389	0.336201
90	0.781932	0.540671	0.665958	0.333267
91	0.783273	0.535763	0.664295	0.330136
92	0.783496	0.540188	0.666538	0.334575
93	0.786549	0.539223	0.667659	0.337114
94	0.778432	0.533832	0.660852	0.322845
95	0.782081	0.539303	0.665377	0.332141
96	0.786698	0.537453	0.666886	0.335611
97	0.788858	0.532143	0.665455	0.333048
98	0.785954	0.538821	0.667157	0.33606
99	0.790944	0.542682	0.671604	0.345361
100	0.784092	0.537453	0.665532	0.332661
101	0.782155	0.53528	0.663482	0.328417
102	0.781708	0.534959	0.663096	0.327608
103	0.784092	0.537453	0.665532	0.332661
104	0.78506	0.540349	0.667427	0.336493
105	0.781857	0.539706	0.665455	0.33227
106	0.780815	0.536407	0.663328	0.327971
107	0.781113	0.539786	0.665107	0.331507
108	0.779251	0.533993	0.661355	0.32392
109	0.779549	0.53689	0.662902	0.327002
110	0.776048	0.533349	0.659383	0.319706
111	0.784315	0.535683	0.664797	0.331239
112	0.781485	0.538177	0.664527	0.330403
113	0.780219	0.530292	0.660079	0.321503
114	0.783496	0.533832	0.663482	0.328561
115	0.783794	0.537775	0.665532	0.332628
116	0.777612	0.531579	0.659344	0.319785
117	0.777687	0.536568	0.661781	0.324602
118	0.781932	0.539545	0.665416	0.332201
119	0.784688	0.532706	0.66356	0.328844
120	0.779996	0.53866	0.663985	0.329182
121	0.78357	0.531097	0.662206	0.326055
122	0.782379	0.539142	0.665455	0.332325
123	0.777612	0.530292	0.658725	0.318563
124	0.780442	0.530694	0.660388	0.322137
125	0.7829	0.53866	0.665494	0.332456
126	0.783496	0.532223	0.662709	0.327038
127	0.783273	0.539062	0.66588	0.333257
128	0.781336	0.537614	0.664179	0.329702
129	0.779996	0.535441	0.662438	0.326133
130	0.782975	0.536326	0.664411	0.330332
131	0.776644	0.538096	0.661974	0.324881
132	0.778283	0.531499	0.659653	0.320463
133	0.777836	0.536085	0.661626	0.324312
134	0.784315	0.5352	0.664565	0.330782
135	0.778432	0.540027	0.66383	0.328719
136	0.780293	0.542602	0.666035	0.33325
137	0.781932	0.533591	0.662554	0.326564
138	0.783198	0.525223	0.659189	0.320068
139	0.779549	0.537775	0.663328	0.32784
140	0.777836	0.534798	0.661007	0.32309
141	0.780144	0.529085	0.65946	0.320274
142	0.786475	0.534234	0.665223	0.332317
143	0.778134	0.534315	0.66093	0.322968
144	0.780293	0.530614	0.660272	0.321892
145	0.780442	0.531499	0.660775	0.3229
146	0.78007	0.533671	0.661626	0.324539
147	0.784092	0.537372	0.665494	0.332585
148	0.781113	0.531016	0.660891	0.323199
149	0.784092	0.525062	0.659576	0.32093
150	0.777314	0.532947	0.659847	0.320748
151	0.775155	0.539223	0.661742	0.324279
152	0.777463	0.532545	0.659731	0.320534
153	0.777016	0.533752	0.660079	0.321176
154	0.780964	0.535119	0.662786	0.326919
155	0.784315	0.532786	0.663405	0.328499
156	0.779772	0.537775	0.663444	0.328092
157	0.777985	0.532303	0.659886	0.320891
158	0.782006	0.531982	0.661819	0.325124
159	0.778432	0.540269	0.663946	0.328948
160	0.784166	0.535522	0.664643	0.330918
161	0.778655	0.534878	0.661471	0.324089
162	0.777836	0.533832	0.660543	0.322174
163	0.783124	0.532786	0.662786	0.32715
164	0.771952	0.533752	0.657449	0.315494
165	0.782379	0.530614	0.661355	0.324249
166	0.78506	0.533993	0.664372	0.330484
167	0.783347	0.528683	0.66093	0.323516
168	0.782081	0.540027	0.665726	0.332826
169	0.784166	0.531097	0.662515	0.32673
170	0.781336	0.536809	0.663792	0.32894
171	0.782379	0.53697	0.664411	0.330269
172	0.78439	0.537453	0.665687	0.332997
173	0.778953	0.534878	0.661626	0.324424
174	0.780591	0.52635	0.658377	0.318183
175	0.783273	0.534476	0.663676	0.328918
176	0.777165	0.53528	0.660891	0.322795
177	0.779921	0.530533	0.66004	0.321395
178	0.782602	0.527878	0.660156	0.32191
179	0.781485	0.538499	0.664681	0.330708
180	0.786177	0.525626	0.66093	0.323833
181	0.777463	0.531258	0.659112	0.319312
182	0.770611	0.527717	0.653852	0.308249
183	0.781634	0.534234	0.662709	0.326838
184	0.784315	0.530775	0.662438	0.326595
185	0.783645	0.527878	0.660698	0.323091
186	0.786028	0.529005	0.662477	0.326863
187	0.780666	0.530775	0.660543	0.322465
188	0.780666	0.53166	0.660968	0.323304
189	0.781336	0.528844	0.659963	0.321392
190	0.779474	0.532947	0.660968	0.32318
191	0.773516	0.531499	0.657178	0.315104
192	0.782528	0.531982	0.66209	0.325714
193	0.78357	0.529487	0.661433	0.324531
194	0.781262	0.531016	0.660968	0.323367
195	0.784166	0.525706	0.659924	0.321624
196	0.77858	0.528683	0.658455	0.318126
197	0.783273	0.52458	0.658919	0.319542
198	0.775974	0.526993	0.656289	0.313583
199	0.778283	0.524419	0.65625	0.31374
200	0.779549	0.523051	0.65625	0.313871
201	0.780219	0.529246	0.659576	0.320511
202	0.778357	0.528844	0.658416	0.318027
203	0.782155	0.528602	0.660272	0.32209
204	0.777761	0.530292	0.658803	0.31873
205	0.779549	0.527476	0.658377	0.318074
206	0.778878	0.526993	0.657797	0.316858
207	0.777538	0.530292	0.658687	0.318479
208	0.78074	0.526671	0.658609	0.318657
209	0.782155	0.530775	0.661317	0.324149
210	0.787816	0.523292	0.660659	0.323491
211	0.780517	0.529648	0.659924	0.321229
212	0.776123	0.524821	0.655322	0.311685
213	0.779474	0.531499	0.660272	0.321807
214	0.778134	0.529568	0.658648	0.318463
215	0.779325	0.525867	0.657488	0.316293
216	0.778878	0.533108	0.660736	0.322662
217	0.779027	0.526269	0.657526	0.316339
218	0.780368	0.525304	0.657758	0.316938
219	0.781411	0.52458	0.657952	0.317431
220	0.780815	0.522327	0.656559	0.314617
221	0.77441	0.528763	0.656327	0.313507
222	0.775527	0.528844	0.656946	0.314839
223	0.776719	0.527878	0.657101	0.315263
224	0.776123	0.523534	0.654703	0.310461
225	0.781038	0.526752	0.658803	0.319071
226	0.783943	0.526993	0.660427	0.322591
227	0.776123	0.523775	0.654819	0.31069
228	0.784166	0.52466	0.659421	0.320633
229	0.775899	0.521522	0.65362	0.308295
230	0.776719	0.519752	0.653195	0.307535
231	0.778208	0.532947	0.660311	0.321754
232	0.777538	0.525465	0.656366	0.313893
233	0.78573	0.523695	0.659769	0.321496
234	0.774708	0.525465	0.654896	0.310704
235	0.777687	0.526028	0.656714	0.314596
236	0.782304	0.522488	0.65741	0.316459
237	0.777165	0.526752	0.656791	0.314696
238	0.778729	0.527878	0.658145	0.31753
239	0.779474	0.526752	0.65799	0.317302
240	0.778729	0.520959	0.654819	0.310956
241	0.778878	0.524419	0.656559	0.314413
242	0.780815	0.529648	0.660079	0.321565
243	0.779176	0.526189	0.657565	0.316431
244	0.77657	0.521442	0.653929	0.308975
245	0.78007	0.525947	0.657913	0.317212
246	0.779176	0.522327	0.655709	0.312762
247	0.772697	0.528924	0.655515	0.311736
248	0.778283	0.519591	0.653929	0.30915
249	0.777612	0.522085	0.65478	0.310764
250	0.781634	0.518465	0.655128	0.311878
251	0.776123	0.52643	0.656095	0.313215
252	0.780517	0.523292	0.656869	0.315197
253	0.778506	0.522166	0.655283	0.311851
254	0.779549	0.523936	0.656675	0.314712
255	0.78007	0.520879	0.655476	0.312398
256	0.777761	0.52289	0.655244	0.311698
257	0.779251	0.525626	0.657333	0.31598
258	0.780964	0.520154	0.655593	0.312723
259	0.774112	0.525304	0.65451	0.30988
260	0.778357	0.515971	0.652228	0.305789
261	0.778655	0.523775	0.656134	0.313549
262	0.783273	0.524097	0.658687	0.319084
263	0.778208	0.519028	0.65362	0.30853
264	0.781634	0.522246	0.656946	0.315469
265	0.779102	0.52458	0.656753	0.314818
266	0.785581	0.525062	0.66035	0.322622
267	0.781634	0.525947	0.658725	0.318982
268	0.781187	0.519833	0.655554	0.31267
269	0.782677	0.52812	0.660311	0.322223
270	0.774186	0.520476	0.652228	0.305367
271	0.778283	0.523936	0.656018	0.313281
272	0.776644	0.520879	0.653697	0.308523
273	0.774186	0.522005	0.652963	0.306823
274	0.779549	0.524982	0.657178	0.315706
275	0.77858	0.521764	0.655128	0.311553
276	0.780368	0.524821	0.657526	0.316479
277	0.783496	0.520235	0.656946	0.315674
278	0.771133	0.525626	0.653117	0.30684
279	0.778283	0.519994	0.654123	0.309533
280	0.773218	0.528361	0.655515	0.311785
281	0.779474	0.522729	0.656057	0.313481
282	0.775974	0.524982	0.655322	0.31167
283	0.776644	0.517419	0.652034	0.305229
284	0.782677	0.516453	0.654703	0.311152
285	0.777091	0.517821	0.65246	0.306118
286	0.778357	0.522649	0.655438	0.312141
287	0.77657	0.528281	0.657217	0.315477
288	0.780964	0.520959	0.655979	0.313487
289	0.77076	0.518304	0.649404	0.299441
290	0.779027	0.528361	0.658532	0.318325
291	0.78074	0.524901	0.657758	0.316977
292	0.77724	0.525062	0.656018	0.313174
293	0.781187	0.521844	0.656521	0.314581
294	0.778804	0.517258	0.653079	0.30752
295	0.776942	0.523695	0.655206	0.311538
296	0.7794	0.518304	0.653891	0.30919
297	0.781857	0.517741	0.654896	0.311444
298	0.78156	0.524499	0.65799	0.317523
299	0.774037	0.520959	0.652382	0.30566
300	0.776197	0.525143	0.655515	0.312075
301	0.78156	0.521603	0.656598	0.314774
302	0.779102	0.519672	0.654394	0.310154
303	0.776495	0.517741	0.652112	0.305367
304	0.775006	0.517017	0.65099	0.302995
305	0.781485	0.520959	0.65625	0.314078
306	0.779921	0.516132	0.653117	0.307715
307	0.776644	0.512511	0.649675	0.300553
308	0.779772	0.513718	0.65188	0.305249
309	0.776942	0.524338	0.655515	0.31215
310	0.777985	0.518787	0.653388	0.308047
311	0.778208	0.521764	0.654935	0.311132
312	0.779474	0.516695	0.653156	0.307744
313	0.777836	0.523775	0.655709	0.312623
314	0.779847	0.522085	0.655941	0.313291
315	0.777612	0.520798	0.654162	0.30954
316	0.775378	0.518063	0.651686	0.304412
317	0.775229	0.513798	0.649559	0.300179
318	0.775303	0.522327	0.653697	0.308389
319	0.780368	0.524016	0.65714	0.315716
320	0.774037	0.517902	0.650913	0.302746
321	0.775825	0.517419	0.651609	0.304303
322	0.777016	0.523051	0.654935	0.31101
323	0.779847	0.519752	0.654819	0.311074
324	0.777091	0.516212	0.651686	0.304585
325	0.776123	0.517499	0.651802	0.304717
326	0.778059	0.517017	0.652576	0.306447
327	0.772175	0.512431	0.647316	0.295427
328	0.781485	0.515086	0.653427	0.308497
329	0.781113	0.521522	0.656327	0.314191
330	0.775825	0.525143	0.655322	0.311655
331	0.780815	0.513155	0.65215	0.305898
332	0.774484	0.518384	0.651377	0.30371
333	0.773218	0.517338	0.650217	0.301286
334	0.776942	0.524901	0.655786	0.312685
335	0.780219	0.516453	0.653427	0.308359
336	0.772101	0.515649	0.648824	0.298415
337	0.777165	0.518787	0.652963	0.307121
338	0.770611	0.515971	0.648205	0.297046
339	0.781411	0.51766	0.654626	0.31086
340	0.779325	0.520315	0.654819	0.311019
341	0.778878	0.515327	0.652189	0.305767
342	0.781485	0.512189	0.652034	0.305741
343	0.778655	0.520959	0.65478	0.310872
344	0.776123	0.51589	0.651029	0.303184
345	0.771878	0.516212	0.648979	0.298701
346	0.773144	0.516856	0.649946	0.300741
347	0.773293	0.522005	0.652498	0.305817
348	0.778208	0.514764	0.65157	0.304471
349	0.777538	0.51935	0.653427	0.308078
350	0.776495	0.526189	0.656173	0.313405
351	0.779176	0.515649	0.652498	0.306411
352	0.778804	0.520235	0.65451	0.310352
353	0.777985	0.511385	0.64983	0.300999
354	0.773516	0.519672	0.651493	0.303846
355	0.783645	0.51412	0.654084	0.310037
356	0.777612	0.51235	0.650101	0.301497
357	0.779027	0.515408	0.652305	0.306013
358	0.776793	0.510178	0.648631	0.298497
359	0.78439	0.51227	0.653581	0.309128
360	0.775527	0.512028	0.648863	0.298828
361	0.777016	0.519752	0.653349	0.307871
362	0.774857	0.516293	0.650565	0.302137
363	0.780889	0.518304	0.654664	0.31088
364	0.773069	0.519109	0.65099	0.302806
365	0.772027	0.509936	0.64604	0.292876
366	0.778655	0.512592	0.650758	0.302909
367	0.777165	0.512592	0.649985	0.30122
368	0.78007	0.515649	0.652963	0.307425
369	0.775378	0.519994	0.652614	0.306251
370	0.776197	0.506235	0.646426	0.294059
371	0.783943	0.511465	0.652963	0.307853
372	0.777538	0.511546	0.649675	0.300645
373	0.776868	0.508971	0.648089	0.29743
374	0.775601	0.515005	0.650333	0.301751
375	0.776868	0.502615	0.645034	0.291361
376	0.772697	0.515971	0.649288	0.299394
377	0.77158	0.510339	0.646001	0.292756
378	0.775155	0.512752	0.649018	0.299098
379	0.776719	0.515005	0.650913	0.303014
380	0.781113	0.512109	0.651802	0.305241
381	0.774633	0.512511	0.648631	0.298278
382	0.781262	0.508327	0.650062	0.30181
383	0.772175	0.510178	0.646233	0.293275
384	0.777612	0.516936	0.652305	0.305865
385	0.780964	0.51058	0.65099	0.303617
386	0.778506	0.520396	0.654432	0.310168
387	0.777761	0.517419	0.652614	0.306493
388	0.770984	0.513637	0.647277	0.295237
389	0.777389	0.509856	0.648786	0.298865
390	0.774708	0.511304	0.648089	0.297211
391	0.779698	0.513798	0.65188	0.305241
392	0.777165	0.51943	0.653272	0.307734
393	0.775378	0.505592	0.645692	0.292515
394	0.774112	0.513155	0.64867	0.298303
395	0.777314	0.515971	0.651686	0.304608
396	0.773144	0.508247	0.645808	0.292523
397	0.773367	0.511465	0.647471	0.295849
398	0.77508	0.511626	0.648438	0.297939
399	0.779549	0.517017	0.653349	0.308135
400	0.778432	0.514764	0.651686	0.304724
401	0.781038	0.507684	0.649636	0.300943
402	0.774931	0.514603	0.649791	0.30061
403	0.777389	0.514442	0.65099	0.303237
404	0.780964	0.514522	0.652885	0.307369
405	0.769941	0.513718	0.646774	0.29414
406	0.776942	0.510902	0.649056	0.299356
407	0.775452	0.517178	0.6513	0.303653
408	0.774782	0.511224	0.648089	0.297218
409	0.772548	0.513959	0.648244	0.297306
410	0.773516	0.51235	0.647973	0.296862
411	0.776346	0.513557	0.650023	0.301213
412	0.773591	0.50881	0.64631	0.293566
413	0.775676	0.511465	0.64867	0.298459
414	0.775899	0.514522	0.650255	0.301628
415	0.781411	0.511787	0.651802	0.305274
416	0.778953	0.513557	0.651377	0.304166
417	0.779474	0.509936	0.649907	0.30131
418	0.771803	0.508488	0.645227	0.291239
419	0.773665	0.511948	0.647857	0.296647
420	0.774186	0.508408	0.646426	0.293856
421	0.775378	0.509856	0.647741	0.296587
422	0.779251	0.510419	0.650023	0.301516
423	0.78074	0.50881	0.650023	0.301677
424	0.773293	0.506477	0.645034	0.290999
425	0.778432	0.514603	0.651609	0.304571
426	0.775006	0.508408	0.646852	0.294783
427	0.773814	0.51058	0.647277	0.295509
428	0.774782	0.515408	0.650101	0.301209
429	0.771803	0.509936	0.645924	0.292624
430	0.777761	0.511385	0.649714	0.300745
431	0.77858	0.509132	0.649056	0.299527
432	0.775676	0.510339	0.648128	0.297385
433	0.777091	0.509695	0.648554	0.298374
434	0.775378	0.507603	0.646658	0.294436
435	0.771356	0.507764	0.644647	0.290043
436	0.776048	0.511948	0.649095	0.299341
437	0.778729	0.506396	0.647819	0.297088
438	0.775155	0.513637	0.649443	0.299942
439	0.776793	0.514442	0.650681	0.302562
440	0.773814	0.507764	0.645924	0.292819
441	0.775229	0.509615	0.647548	0.296188
442	0.774559	0.509051	0.646929	0.294892
443	0.774186	0.508086	0.646272	0.293548
444	0.776719	0.510017	0.648515	0.298259
445	0.775378	0.509615	0.647625	0.296356
446	0.77225	0.503983	0.643294	0.287435
447	0.771952	0.505189	0.643719	0.288253
448	0.77575	0.508649	0.647355	0.295857
449	0.770165	0.509936	0.645073	0.290777
450	0.77225	0.505511	0.644028	0.288897
451	0.776346	0.509534	0.648089	0.297376
452	0.777985	0.503983	0.646272	0.293937
453	0.776942	0.507603	0.647471	0.296209
454	0.774037	0.507201	0.645769	0.292534
455	0.776272	0.50889	0.647741	0.296678
456	0.777761	0.509615	0.648863	0.299058
457	0.776942	0.50181	0.644686	0.290677
458	0.777538	0.508247	0.648089	0.2975
459	0.772027	0.508569	0.645382	0.291568
460	0.777389	0.506799	0.647316	0.295949
461	0.770463	0.504546	0.642636	0.285954
462	0.77441	0.509293	0.646968	0.294954
463	0.772027	0.515086	0.648515	0.297794
464	0.774186	0.50696	0.64573	0.292472
465	0.777761	0.508327	0.648244	0.29783
466	0.775676	0.50358	0.644879	0.290931
467	0.775899	0.506879	0.646581	0.294335
468	0.773218	0.508005	0.64573	0.292376
469	0.780889	0.504304	0.647935	0.297552
470	0.775452	0.504063	0.644995	0.291139
471	0.778283	0.512511	0.650526	0.30241
472	0.776644	0.506316	0.646697	0.294642
473	0.778655	0.507523	0.648321	0.298078
474	0.777463	0.508488	0.648167	0.297645
475	0.774782	0.505914	0.645537	0.292147
476	0.771356	0.498351	0.640122	0.281029
477	0.77657	0.507925	0.647432	0.296094
478	0.776346	0.506718	0.646736	0.294689
479	0.776272	0.507603	0.647123	0.295449
480	0.774037	0.503983	0.644222	0.289458
481	0.773814	0.505511	0.644841	0.290666
482	0.776793	0.502534	0.644957	0.2912
483	0.779325	0.508569	0.649172	0.299837
484	0.778059	0.503902	0.646272	0.293945
485	0.777612	0.503178	0.645692	0.292746
486	0.77292	0.513235	0.648089	0.297035
487	0.773888	0.506638	0.645421	0.291827
488	0.775006	0.502534	0.644028	0.28917
489	0.775825	0.508247	0.6472	0.295557
490	0.775378	0.507925	0.646813	0.294743
491	0.773665	0.506477	0.645227	0.291421
492	0.775006	0.509212	0.647239	0.295551
493	0.772995	0.50527	0.644299	0.289508
494	0.779623	0.504304	0.647277	0.296109
495	0.77724	0.505833	0.646774	0.294858
496	0.773814	0.508247	0.646156	0.293281
497	0.780517	0.509373	0.650178	0.301959
498	0.768973	0.511867	0.645382	0.291282
499	0.778208	0.506155	0.647432	0.296265
500	0.775378	0.503339	0.644609	0.290362
501	0.777612	0.505511	0.646813	0.294974
502	0.772399	0.510741	0.64662	0.294065
503	0.779102	0.509534	0.64952	0.300503
504	0.771803	0.50527	0.64368	0.288161
505	0.773367	0.510821	0.647161	0.295235
506	0.773367	0.502937	0.643371	0.287698
507	0.781411	0.504304	0.648205	0.298147
508	0.774484	0.508971	0.646852	0.29473
509	0.775974	0.501328	0.643951	0.289115
510	0.773739	0.504948	0.644531	0.290043
511	0.770239	0.504144	0.642327	0.285317
512	0.775303	0.511626	0.648554	0.298192
513	0.778134	0.505592	0.647123	0.295643
514	0.775303	0.504304	0.645034	0.2912
515	0.775006	0.507845	0.646581	0.294245
516	0.777016	0.507684	0.647548	0.296371
517	0.774782	0.506879	0.646001	0.29307
518	0.775378	0.507362	0.646542	0.294206
519	0.783198	0.502856	0.648438	0.298807
520	0.778953	0.507764	0.648592	0.298646
521	0.77009	0.504546	0.642443	0.285534
522	0.769122	0.510339	0.644725	0.289987
523	0.771654	0.50881	0.645305	0.291379
524	0.777389	0.508086	0.647935	0.297177
525	0.77791	0.512511	0.650333	0.301988
526	0.775452	0.504063	0.644995	0.291139
527	0.777538	0.509454	0.64867	0.298651
528	0.771133	0.512109	0.64662	0.293944
529	0.775452	0.513718	0.649636	0.300355
530	0.77225	0.50173	0.642211	0.285278
531	0.771431	0.503419	0.642597	0.285969
532	0.770016	0.504385	0.642327	0.285296
533	0.774559	0.496339	0.640818	0.282733
534	0.779921	0.511304	0.650797	0.30312
535	0.776272	0.509776	0.648167	0.297522
536	0.775378	0.505511	0.645653	0.292438
537	0.771431	0.509695	0.645614	0.291973
538	0.776942	0.508408	0.647857	0.296977
539	0.777165	0.503259	0.645498	0.292315
540	0.769643	0.505592	0.642713	0.286032
541	0.774335	0.504626	0.644686	0.290411
542	0.780666	0.504707	0.648012	0.297681
543	0.776644	0.502454	0.644841	0.290953
544	0.773516	0.506638	0.645227	0.291406
545	0.779176	0.506477	0.648089	0.297673
546	0.778134	0.502695	0.64573	0.292878
547	0.773367	0.506557	0.645111	0.291161
548	0.773963	0.50527	0.644802	0.290604
549	0.773888	0.501891	0.643139	0.287288
550	0.774931	0.499879	0.642713	0.286546
551	0.770463	0.510017	0.645266	0.291189
552	0.777016	0.509695	0.648515	0.29829
553	0.770909	0.499557	0.64047	0.28168
554	0.773516	0.501006	0.64252	0.286019
555	0.774037	0.503098	0.643796	0.288611
556	0.770239	0.509856	0.645073	0.290784
557	0.771282	0.505753	0.643642	0.288034
558	0.776495	0.505833	0.646388	0.294012
559	0.777538	0.502454	0.645305	0.291969
560	0.772697	0.501247	0.642211	0.285322
561	0.774112	0.498994	0.641863	0.284769
562	0.769494	0.503178	0.641476	0.283552
563	0.775527	0.505592	0.645769	0.292684
564	0.775378	0.507603	0.646658	0.294436
565	0.779549	0.497224	0.643835	0.289262
566	0.770835	0.503983	0.642559	0.285835
567	0.774261	0.502293	0.643526	0.288095
568	0.773888	0.501408	0.642907	0.286826
569	0.771133	0.507201	0.644261	0.289252
570	0.775825	0.508971	0.647548	0.296248
571	0.774186	0.505189	0.644879	0.29078
572	0.775974	0.504385	0.645421	0.292038
573	0.772771	0.506075	0.64457	0.290025
574	0.772473	0.503741	0.643294	0.287456
575	0.778283	0.493925	0.641592	0.284661
576	0.773293	0.500603	0.642211	0.28538
577	0.771803	0.50173	0.641979	0.284772
578	0.775676	0.505833	0.645962	0.293083
579	0.777538	0.499075	0.64368	0.288739
580	0.772697	0.502293	0.642713	0.286323
581	0.771878	0.512431	0.647161	0.295091
582	0.774559	0.50535	0.64515	0.291356
583	0.768898	0.505914	0.642481	0.2855
584	0.778878	0.507362	0.64836	0.298178
585	0.777463	0.508247	0.648051	0.297415
586	0.77791	0.506638	0.647509	0.296387
587	0.773888	0.50535	0.644802	0.290597
588	0.773293	0.508166	0.645846	0.292614
589	0.777687	0.507281	0.647703	0.296748
590	0.773442	0.500282	0.642133	0.285241
591	0.775974	0.506396	0.646388	0.293959
592	0.775825	0.5035	0.644918	0.291023
593	0.774857	0.505109	0.645189	0.291463
594	0.772697	0.504868	0.643951	0.288787
595	0.778729	0.505914	0.647587	0.296627
596	0.774782	0.499718	0.642559	0.286223
597	0.769643	0.498109	0.639117	0.27886
598	0.774186	0.5035	0.644067	0.289165
599	0.774857	0.50358	0.644454	0.290001
600	0.775974	0.506638	0.646504	0.294189
601	0.771133	0.507201	0.644261	0.289252
602	0.771878	0.503259	0.642752	0.28632
603	0.770686	0.502373	0.641708	0.284126
604	0.770611	0.504546	0.642713	0.286122
605	0.771505	0.504707	0.643255	0.287286
606	0.771878	0.50712	0.644609	0.290016
607	0.774857	0.500282	0.642868	0.286846
608	0.776346	0.498431	0.642752	0.286768
609	0.773739	0.49996	0.642133	0.285271
610	0.774186	0.506075	0.645305	0.291626
611	0.774708	0.501247	0.643255	0.287601
612	0.777389	0.505592	0.646736	0.294797
613	0.774708	0.498592	0.641979	0.28506
614	0.769941	0.49996	0.640161	0.280971
615	0.771952	0.495937	0.639271	0.279389
616	0.774559	0.501891	0.643487	0.288048
617	0.777016	0.499879	0.643796	0.288915
618	0.770686	0.499879	0.640509	0.281736
619	0.770388	0.50181	0.641282	0.28325
620	0.778208	0.501247	0.645073	0.291579
621	0.774559	0.50173	0.64341	0.287894
622	0.775601	0.503983	0.645034	0.291231
623	0.773665	0.50004	0.642133	0.285263
624	0.778878	0.493121	0.641515	0.284571
625	0.778804	0.498351	0.64399	0.28949
626	0.769122	0.50535	0.642327	0.285213
627	0.776868	0.50704	0.647161	0.295587
628	0.78007	0.500121	0.645498	0.292625
629	0.771654	0.501086	0.641592	0.283987
630	0.779996	0.497868	0.644377	0.290388
631	0.764728	0.499718	0.637338	0.274864
632	0.772697	0.497466	0.640393	0.281699
633	0.773963	0.496741	0.640702	0.282442
634	0.772324	0.497948	0.640432	0.28174
635	0.774708	0.505914	0.645498	0.292063
636	0.770239	0.497466	0.639117	0.278916
637	0.774335	0.499236	0.642095	0.285253
638	0.770165	0.502856	0.641669	0.284
639	0.773814	0.503902	0.644067	0.289128
640	0.777985	0.511626	0.649946	0.301229
641	0.77858	0.500523	0.644918	0.291311
642	0.773442	0.499075	0.641553	0.284085
643	0.779325	0.502132	0.646078	0.293696
644	0.77575	0.492236	0.639465	0.280156
645	0.770016	0.497787	0.639155	0.278972
646	0.772473	0.497144	0.640122	0.281137
647	0.772771	0.506396	0.644725	0.290333
648	0.776272	0.498914	0.642946	0.287145
649	0.773293	0.497063	0.640509	0.281989
650	0.772622	0.500201	0.641669	0.284236
651	0.772101	0.496017	0.639387	0.279635
652	0.766217	0.500201	0.638343	0.277003
653	0.773367	0.504144	0.643951	0.288852
654	0.774708	0.500684	0.642984	0.287062
655	0.775452	0.499799	0.642946	0.287061
656	0.776644	0.50527	0.646194	0.293644
657	0.770984	0.501569	0.641476	0.283692
658	0.770388	0.502213	0.641476	0.283635
659	0.774931	0.501167	0.643332	0.287777
660	0.770611	0.499557	0.640316	0.281343
661	0.768973	0.500523	0.639929	0.280418
662	0.774708	0.500282	0.642791	0.286677
663	0.778729	0.500523	0.644995	0.291481
664	0.777463	0.496983	0.642636	0.286654
665	0.776644	0.499075	0.643216	0.287722
666	0.769569	0.498833	0.639426	0.27947
667	0.773069	0.491592	0.637763	0.276488
668	0.776048	0.504144	0.645343	0.291891
669	0.776272	0.500925	0.643912	0.289069
670	0.779772	0.500121	0.645343	0.292285
671	0.770537	0.49465	0.637918	0.276551
672	0.769867	0.496902	0.638653	0.277955
673	0.77858	0.502293	0.645769	0.293002
674	0.772995	0.49296	0.638382	0.277716
675	0.768973	0.494167	0.636873	0.274317
676	0.773963	0.500362	0.642443	0.285909
677	0.770835	0.498914	0.640122	0.280979
678	0.76942	0.501328	0.640548	0.281694
679	0.773591	0.496581	0.640432	0.281865
680	0.774186	0.497305	0.641089	0.283235
681	0.764206	0.503419	0.638846	0.277832
682	0.773144	0.493925	0.638923	0.278812
683	0.77009	0.502293	0.64136	0.283376
684	0.77441	0.50535	0.645073	0.291187
685	0.774186	0.497144	0.641012	0.283081
686	0.771431	0.498833	0.640393	0.281576
687	0.771282	0.505109	0.643332	0.287418
688	0.769196	0.504787	0.642095	0.284757
689	0.774559	0.495535	0.640432	0.281962
690	0.775378	0.501569	0.643758	0.288669
691	0.775155	0.494167	0.640084	0.281329
692	0.774931	0.497466	0.641553	0.284235
693	0.767781	0.501971	0.640006	0.280463
694	0.776942	0.493845	0.640857	0.283056
695	0.772473	0.499316	0.641166	0.283219
696	0.77441	0.500764	0.642868	0.286801
697	0.776272	0.50004	0.643487	0.288222
698	0.771878	0.498029	0.640238	0.281311
699	0.777761	0.49827	0.64341	0.288224
700	0.777389	0.499397	0.643758	0.288878
701	0.770314	0.501408	0.64105	0.28278
702	0.772771	0.503983	0.643564	0.288024
703	0.768377	0.491512	0.635288	0.271092
704	0.767037	0.498672	0.638034	0.276458
705	0.771207	0.497466	0.639619	0.280012
706	0.769643	0.490385	0.635404	0.271442
707	0.77508	0.496902	0.64136	0.283865
708	0.777985	0.510017	0.649172	0.299695
709	0.774112	0.488374	0.636757	0.274584
710	0.767558	0.493523	0.635829	0.272099
711	0.771133	0.497385	0.639542	0.27985
712	0.763313	0.498672	0.6361	0.272268
713	0.772622	0.505753	0.644338	0.289549
714	0.765175	0.495213	0.635404	0.271036
