# Supplementary material for: Prediction of Protein-Protein Interaction Sites by Random Forest Algorithm with mRMR and IFS
Source: PLoS One. 2012 Aug 28;7(8):e43927. doi: 10.1371/journal.pone.0043927 (PMC3429425; doi:10.1371/journal.pone.0043927)
Supplement: Information S3 — The 51 features selected by the IFS procedure. (XLSX) [file pone.0043927.s003.xlsx]

## Sheet: Sheet1
Order	Feature	Name	Score
1	1	AA1_disorder	0.033
2	642	AA11_surface_parameter_3	0.025
3	703	AA16_DPX	0.007
4	696	AA12_CX	0.005
5	651	AA14_surface_parameter_3	0.004
6	21	AA21_disorder	0.006
7	673	AA1_DPX	0.004
8	221	AA10_pssm_20	0.003
9	559	AA11_Secondary structure	0.003
10	645	AA12_surface_parameter_3	0.003
11	711	AA20_DPX	0.002
12	694	AA11_CX	0.002
13	444	AA1_ss_3	0.003
14	654	AA15_surface_parameter_3	0.003
15	317	AA15_pssm_16	0.002
16	681	AA5_DPX	0.002
17	699	AA14_DPX	0.002
18	248	AA12_pssm_7	0.002
19	648	AA13_surface_parameter_3	0.002
20	707	AA18_DPX	0.002
21	132	AA6_pssm_11	0.001
22	633	AA8_surface_parameter_3	0.001
23	376	AA18_pssm_15	0.001
24	675	AA2_DPX	0.001
25	26	AA1_pssm_5	0.001
26	695	AA12_DPX	0.001
27	281	AA13_pssm_20	0.001
28	713	AA21_DPX	0.001
29	96	AA4_pssm_15	0.001
30	298	AA14_pssm_17	0.001
31	27	AA1_pssm_6	0.001
32	396	AA19_pssm_15	0.001
33	685	AA7_DPX	0.001
34	698	AA13_CX	0.001
35	237	AA11_pssm_16	0.001
36	639	AA10_surface_parameter_3	0
37	709	AA19_DPX	0.001
38	116	AA5_pssm_15	0.001
39	201	AA9_pssm_20	0
40	705	AA17_DPX	0
41	48	AA2_pssm_7	0
42	710	AA19_CX	0
43	689	AA9_DPX	0
44	677	AA3_DPX	0
45	701	AA15_DPX	0
46	16	AA16_disorder	0
47	609	AA21_Secondary structure	0
48	554	AA10_Secondary structure	0
49	641	AA11_surface_parameter_2	0
50	236	AA11_pssm_15	0
51	543	AA8_Polarity	0
