# Supplementary material for: Prediction of Protein-Protein Interaction Sites by Random Forest Algorithm with mRMR and IFS
Source: PLoS One. 2012 Aug 28;7(8):e43927. doi: 10.1371/journal.pone.0043927 (PMC3429425; doi:10.1371/journal.pone.0043927)
Supplement: Information S4 — The sensitivity (Sn), specificity (Sp), accuracy (Ac), Matthews’s correlation coefficient (MCC) of each run of IFS for the dataset without 3D structural features. The IFS curve was plotted based on this file. (XLSX) [file pone.0043927.s004.xlsx]

## Sheet: Sheet1
	SN	SP	ACC	MCC
4	0.612721	0.470271	0.544245	0.083824
5	0.644895	0.462145	0.557047	0.108878
6	0.662099	0.457157	0.563583	0.121872
7	0.685559	0.470191	0.582031	0.159593
8	0.680122	0.469547	0.578899	0.153186
9	0.688315	0.468823	0.582805	0.161174
10	0.685038	0.46834	0.580871	0.157209
11	0.686527	0.470191	0.582534	0.160623
12	0.693453	0.462467	0.582418	0.160373
13	0.696284	0.462065	0.583694	0.163008
14	0.699114	0.467455	0.587755	0.171373
15	0.69323	0.460616	0.581412	0.158302
16	0.701199	0.457157	0.583888	0.163434
17	0.701646	0.463915	0.587369	0.170599
18	0.706412	0.46134	0.588606	0.173197
19	0.70321	0.466007	0.589186	0.174349
20	0.703582	0.457961	0.585512	0.1668
21	0.699784	0.460455	0.584739	0.165175
22	0.703061	0.462065	0.587214	0.170295
23	0.70954	0.459731	0.589457	0.174993
24	0.707008	0.455869	0.586286	0.168433
25	0.707232	0.453053	0.585048	0.165887
26	0.706115	0.451444	0.583694	0.163083
27	0.706189	0.460938	0.588297	0.172558
28	0.704029	0.452088	0.582921	0.161466
29	0.708051	0.462306	0.589921	0.175922
30	0.705966	0.454662	0.585164	0.16611
31	0.709168	0.454662	0.586827	0.169578
32	0.715052	0.461019	0.592938	0.182248
33	0.704848	0.463835	0.588993	0.173971
34	0.707306	0.459973	0.588413	0.172812
35	0.702838	0.46295	0.587523	0.170929
36	0.710583	0.458927	0.589612	0.175329
37	0.705444	0.462145	0.58849	0.172946
38	0.70887	0.460616	0.589534	0.175141
39	0.704402	0.458766	0.586324	0.16848
40	0.711402	0.45241	0.586904	0.169774
41	0.713637	0.450237	0.58702	0.170055
42	0.716988	0.449111	0.588219	0.172595
43	0.717063	0.456352	0.591739	0.179834
44	0.714233	0.454823	0.589534	0.17524
45	0.714009	0.456835	0.590385	0.176984
46	0.707976	0.4648	0.591081	0.178303
47	0.712817	0.456915	0.589805	0.175768
48	0.710956	0.467938	0.594137	0.184619
49	0.706785	0.451846	0.584236	0.164207
50	0.709392	0.457639	0.588374	0.172765
51	0.722499	0.460134	0.59638	0.189504
52	0.708423	0.457076	0.587601	0.171159
53	0.706338	0.454502	0.58528	0.166354
54	0.711402	0.458364	0.589766	0.175661
55	0.718627	0.459973	0.594291	0.185112
56	0.713562	0.45241	0.588026	0.172124
57	0.713637	0.453858	0.588761	0.173637
58	0.70954	0.458203	0.588722	0.173483
59	0.716392	0.455467	0.590965	0.178229
60	0.714456	0.454743	0.589612	0.175404
61	0.715126	0.446858	0.58617	0.168331
62	0.707232	0.450398	0.583772	0.163256
63	0.712445	0.456513	0.589418	0.174966
64	0.707083	0.466007	0.591197	0.178527
65	0.710881	0.457237	0.588954	0.173983
66	0.709317	0.451364	0.585319	0.166474
67	0.712073	0.459409	0.590617	0.177422
68	0.714381	0.452973	0.588722	0.173573
69	0.71535	0.456272	0.590811	0.177888
70	0.709243	0.456352	0.587678	0.17133
71	0.714233	0.455708	0.58996	0.176115
72	0.712892	0.460455	0.591545	0.179344
73	0.710583	0.460375	0.590308	0.176759
74	0.71386	0.451042	0.587523	0.171094
75	0.714084	0.455226	0.58965	0.175476
76	0.710807	0.453617	0.587175	0.170322
77	0.711626	0.455789	0.588645	0.17336
78	0.715797	0.460938	0.593286	0.182979
79	0.719222	0.459892	0.594562	0.185683
80	0.715797	0.450881	0.588451	0.173046
81	0.709019	0.450801	0.584893	0.165593
82	0.70537	0.451766	0.583462	0.162596
83	0.715052	0.455467	0.590269	0.176768
84	0.72034	0.46311	0.596689	0.190073
85	0.711775	0.45595	0.5888	0.173681
86	0.720042	0.455869	0.593054	0.182611
87	0.714233	0.453214	0.588761	0.173649
88	0.711104	0.454341	0.587678	0.171361
89	0.713339	0.457639	0.590424	0.17705
90	0.717658	0.454019	0.590927	0.17818
91	0.720265	0.453214	0.591894	0.180235
92	0.71885	0.448548	0.588916	0.174073
93	0.712445	0.453214	0.587833	0.171704
94	0.725032	0.456352	0.595877	0.188555
95	0.718925	0.457318	0.59317	0.182819
96	0.718329	0.452973	0.590772	0.177879
97	0.715424	0.450479	0.588065	0.172242
98	0.716765	0.453617	0.590269	0.176807
99	0.711477	0.459088	0.590153	0.176457
100	0.715573	0.454341	0.589998	0.176223
101	0.715648	0.453858	0.589805	0.175827
102	0.708498	0.460214	0.589148	0.17434
103	0.713786	0.451605	0.587755	0.171571
104	0.71669	0.449916	0.588451	0.173066
105	0.710285	0.451122	0.585705	0.167286
106	0.719818	0.450881	0.59054	0.17744
107	0.711775	0.455708	0.588683	0.173442
108	0.71453	0.452571	0.588606	0.173337
109	0.71386	0.450961	0.587485	0.171015
110	0.717286	0.453214	0.590347	0.176979
111	0.710285	0.445571	0.583037	0.161782
112	0.717063	0.454019	0.590617	0.17753
113	0.717807	0.448628	0.588413	0.173012
114	0.715499	0.451283	0.58849	0.173119
115	0.710732	0.45603	0.588297	0.172628
116	0.716765	0.453214	0.590076	0.17641
117	0.71319	0.454984	0.58907	0.174265
118	0.717212	0.448306	0.587949	0.172042
119	0.719744	0.449272	0.589728	0.175767
120	0.716094	0.453214	0.589728	0.175678
121	0.720712	0.454904	0.592938	0.182392
122	0.714381	0.443479	0.584158	0.164166
123	0.715275	0.45072	0.588103	0.172318
124	0.722276	0.45418	0.593402	0.18339
125	0.717807	0.455628	0.591778	0.179932
126	0.720191	0.456593	0.593479	0.183489
127	0.709466	0.452892	0.586131	0.16815
128	0.714307	0.453214	0.5888	0.17373
129	0.714828	0.458122	0.591429	0.179147
130	0.718403	0.448628	0.588722	0.173664
131	0.71252	0.454502	0.58849	0.173058
132	0.719297	0.448387	0.58907	0.174402
133	0.719893	0.455387	0.592744	0.181972
134	0.716988	0.457639	0.592319	0.181024
135	0.720042	0.450801	0.590617	0.177605
136	0.724361	0.455548	0.595142	0.187026
137	0.715424	0.44718	0.586479	0.168975
138	0.715797	0.460134	0.592899	0.182186
139	0.716616	0.449111	0.588026	0.172188
140	0.716988	0.459812	0.593363	0.183166
141	0.719595	0.453938	0.591894	0.180217
142	0.714828	0.454904	0.589882	0.175968
143	0.711551	0.458122	0.589728	0.175585
144	0.714679	0.450479	0.587678	0.17143
145	0.710732	0.451605	0.58617	0.16825
146	0.712296	0.455306	0.588761	0.173611
147	0.714307	0.452571	0.58849	0.173094
148	0.714158	0.455789	0.58996	0.176113
149	0.722425	0.45603	0.594369	0.185379
150	0.719074	0.451686	0.59054	0.177421
151	0.71535	0.455708	0.59054	0.177331
152	0.715126	0.446134	0.585821	0.167613
153	0.714828	0.451927	0.588451	0.173025
154	0.716839	0.459409	0.593093	0.182607
155	0.71319	0.44887	0.586131	0.168213
156	0.71252	0.452892	0.587717	0.171467
157	0.714456	0.459409	0.591855	0.180012
158	0.717807	0.453777	0.590888	0.178104
159	0.71602	0.452329	0.589264	0.174722
160	0.707604	0.457076	0.587175	0.170271
161	0.716467	0.456272	0.591391	0.179105
162	0.716914	0.457076	0.59201	0.180387
163	0.712966	0.449674	0.586402	0.168767
164	0.717658	0.452732	0.590308	0.176908
165	0.717509	0.452812	0.590269	0.176825
166	0.71319	0.455145	0.589148	0.174424
167	0.714828	0.451766	0.588374	0.172866
168	0.717063	0.455145	0.591159	0.178643
169	0.711179	0.450559	0.585899	0.167699
170	0.720935	0.450076	0.590733	0.177868
171	0.713786	0.457639	0.590656	0.177536
172	0.72101	0.45241	0.591894	0.180255
173	0.713413	0.452329	0.58791	0.171882
174	0.718925	0.45426	0.5917	0.179802
175	0.715648	0.444203	0.585164	0.166267
176	0.720563	0.450961	0.590965	0.178335
177	0.719893	0.44718	0.5888	0.17386
178	0.715573	0.453134	0.589418	0.17503
179	0.717361	0.450318	0.588993	0.174196
180	0.720489	0.442513	0.586866	0.169889
181	0.7117	0.44895	0.585396	0.166672
182	0.714084	0.454341	0.589225	0.174601
183	0.718329	0.454662	0.591584	0.179548
184	0.714307	0.451042	0.587755	0.171581
185	0.718403	0.456513	0.592512	0.181456
186	0.716541	0.444042	0.585551	0.167084
187	0.713041	0.458927	0.590888	0.177997
188	0.716467	0.451686	0.589186	0.174573
189	0.718999	0.447502	0.58849	0.1732
190	0.716541	0.451525	0.589148	0.174495
191	0.722276	0.447985	0.590424	0.177269
192	0.714828	0.454823	0.589844	0.175889
193	0.715573	0.447904	0.586904	0.169855
194	0.716318	0.453134	0.589805	0.175843
195	0.71252	0.445571	0.584197	0.164213
196	0.71535	0.447582	0.586634	0.169292
197	0.721606	0.455789	0.593827	0.184244
198	0.719297	0.443962	0.586943	0.170019
199	0.715126	0.451605	0.588451	0.173031
200	0.714307	0.450961	0.587717	0.171502
201	0.718701	0.449433	0.589264	0.174786
202	0.71602	0.449835	0.588065	0.172254
203	0.718776	0.451525	0.590308	0.176936
204	0.722499	0.443881	0.588567	0.173452
205	0.713488	0.446214	0.585009	0.165906
206	0.713786	0.452892	0.588374	0.172844
207	0.710583	0.452651	0.586595	0.169123
208	0.720489	0.445651	0.588374	0.172999
209	0.722574	0.449352	0.591236	0.178949
210	0.718478	0.448628	0.588761	0.173745
211	0.714903	0.453375	0.589186	0.174538
212	0.717361	0.456191	0.591816	0.18
213	0.721084	0.455869	0.593595	0.183752
214	0.717807	0.445249	0.586788	0.169665
215	0.711924	0.449916	0.585976	0.167871
216	0.71952	0.443238	0.586711	0.169546
217	0.716243	0.450237	0.588374	0.172896
218	0.715275	0.451605	0.588529	0.173194
219	0.714456	0.450881	0.587755	0.171584
220	0.725106	0.443479	0.589728	0.17592
221	0.713413	0.4471	0.585396	0.166702
222	0.717882	0.450398	0.589302	0.174845
223	0.716169	0.456272	0.591236	0.17878
224	0.717286	0.450961	0.589264	0.174751
225	0.722276	0.44903	0.590927	0.178304
226	0.711402	0.447341	0.584468	0.164753
227	0.714679	0.448145	0.586556	0.169119
228	0.716541	0.446295	0.586634	0.169317
229	0.724436	0.456352	0.595568	0.187901
230	0.721978	0.448467	0.590501	0.17742
231	0.718329	0.446778	0.587794	0.17175
232	0.711328	0.449594	0.585512	0.166905
233	0.719595	0.45072	0.590347	0.177037
234	0.718776	0.448548	0.588877	0.173991
235	0.71103	0.451766	0.586402	0.168733
236	0.717733	0.444766	0.586518	0.169105
237	0.710062	0.446295	0.583269	0.162257
238	0.712892	0.4471	0.585125	0.166134
239	0.718627	0.449513	0.589264	0.174784
240	0.714084	0.444203	0.584352	0.16456
241	0.717212	0.449513	0.588529	0.173237
242	0.717509	0.444686	0.586363	0.168781
243	0.713115	0.453697	0.588413	0.172911
244	0.717584	0.448145	0.588065	0.17229
245	0.724287	0.447663	0.591313	0.179159
246	0.718701	0.452651	0.590811	0.177968
247	0.716988	0.45595	0.591507	0.179356
248	0.72034	0.442916	0.586982	0.170125
249	0.717584	0.454743	0.591236	0.178814
250	0.718105	0.446375	0.587485	0.171107
251	0.723691	0.443962	0.589225	0.174842
252	0.719371	0.448306	0.58907	0.174404
253	0.712594	0.447582	0.585203	0.166289
254	0.714233	0.449111	0.586788	0.169588
255	0.722127	0.44726	0.589998	0.176389
256	0.72168	0.445812	0.58907	0.174465
257	0.719371	0.442835	0.58644	0.168984
258	0.717658	0.45072	0.589341	0.174919
259	0.716392	0.453375	0.58996	0.176162
260	0.720265	0.446214	0.588529	0.173312
261	0.71453	0.452812	0.588722	0.173576
262	0.719371	0.442755	0.586402	0.168904
263	0.721978	0.450801	0.591623	0.179727
264	0.710807	0.44541	0.58323	0.162189
265	0.719446	0.451927	0.590849	0.178067
266	0.71535	0.444927	0.585357	0.16666
267	0.718403	0.450157	0.589457	0.175176
268	0.717063	0.451203	0.589264	0.174746
269	0.717658	0.447341	0.587717	0.171575
270	0.716318	0.45249	0.589496	0.175206
271	0.713041	0.448789	0.586015	0.167971
272	0.716392	0.449352	0.588026	0.172183
273	0.711477	0.449191	0.585396	0.166668
274	0.717733	0.452329	0.590153	0.176592
275	0.714009	0.448226	0.586247	0.168468
276	0.708796	0.44549	0.582225	0.160083
277	0.713339	0.446778	0.585203	0.166302
278	0.719744	0.443801	0.587098	0.170349
279	0.714456	0.449352	0.58702	0.170071
280	0.713637	0.439697	0.581954	0.159597
281	0.719297	0.451283	0.590463	0.177267
282	0.713637	0.44887	0.586363	0.1687
283	0.71453	0.447502	0.58617	0.168319
284	0.715945	0.453375	0.589728	0.175675
285	0.717212	0.447502	0.587562	0.171246
286	0.718478	0.449191	0.589032	0.174302
287	0.715052	0.442031	0.58381	0.16346
288	0.715499	0.450157	0.587949	0.172004
289	0.713115	0.459731	0.591313	0.178872
290	0.714828	0.451927	0.588451	0.173025
291	0.716616	0.442192	0.5847	0.165329
292	0.718925	0.446697	0.588065	0.172322
293	0.722276	0.442111	0.587601	0.171452
294	0.720116	0.445732	0.588219	0.172671
295	0.718627	0.444686	0.586943	0.170003
296	0.712594	0.44895	0.58586	0.167644
297	0.721978	0.448548	0.59054	0.177499
298	0.716318	0.447985	0.58733	0.170747
299	0.719595	0.449594	0.589805	0.175923
300	0.714009	0.446536	0.585435	0.166793
301	0.71602	0.448548	0.587446	0.17098
302	0.714828	0.448387	0.58675	0.169521
303	0.7117	0.449513	0.585667	0.16723
304	0.724138	0.444364	0.58965	0.175731
305	0.717212	0.443238	0.585512	0.167018
306	0.716914	0.445812	0.586595	0.169246
307	0.718701	0.440985	0.585203	0.166413
308	0.716914	0.445329	0.586363	0.168767
309	0.718627	0.444364	0.586788	0.169684
310	0.712296	0.447421	0.584971	0.165805
311	0.711924	0.44895	0.585512	0.166915
312	0.712966	0.446134	0.5847	0.165258
313	0.717435	0.451122	0.589418	0.175073
314	0.718329	0.445088	0.586982	0.170076
315	0.712222	0.432859	0.577932	0.151243
316	0.718627	0.443238	0.586247	0.168567
317	0.719669	0.446054	0.588142	0.1725
318	0.712445	0.4471	0.584893	0.165648
319	0.715052	0.444444	0.584971	0.165856
320	0.712445	0.449916	0.586247	0.168439
321	0.716094	0.445008	0.585783	0.167553
322	0.718552	0.438893	0.58412	0.164172
323	0.716392	0.442594	0.584777	0.165484
324	0.719595	0.441628	0.585976	0.168031
325	0.718254	0.449111	0.588877	0.173978
326	0.719446	0.445651	0.587833	0.171857
327	0.712817	0.438973	0.58118	0.157983
328	0.718478	0.443559	0.586324	0.168723
329	0.71669	0.44364	0.585435	0.166848
330	0.708051	0.444847	0.581528	0.158636
331	0.719595	0.439456	0.584932	0.165875
332	0.715797	0.447019	0.586595	0.169222
333	0.711551	0.445329	0.583578	0.162919
334	0.717137	0.442272	0.585009	0.165979
335	0.715648	0.449513	0.587717	0.17153
336	0.723319	0.449191	0.591545	0.179607
337	0.719074	0.452571	0.590965	0.178295
338	0.715573	0.446939	0.58644	0.168898
339	0.713935	0.447663	0.585938	0.167829
340	0.713637	0.442353	0.58323	0.162236
341	0.716243	0.450157	0.588335	0.172817
342	0.718031	0.450881	0.589612	0.175485
343	0.714307	0.446134	0.585396	0.166719
344	0.717137	0.448145	0.587833	0.171802
345	0.717807	0.44549	0.586904	0.169904
346	0.718999	0.452892	0.591081	0.178532
347	0.714605	0.444766	0.584893	0.165688
348	0.713562	0.446939	0.585396	0.166705
349	0.720935	0.442996	0.58733	0.170858
350	0.719595	0.4471	0.588606	0.173454
351	0.716318	0.44718	0.586943	0.16995
352	0.716169	0.442111	0.584429	0.164761
353	0.716392	0.452973	0.589766	0.175765
354	0.720116	0.449996	0.590269	0.176891
355	0.717063	0.440422	0.584081	0.16406
356	0.714456	0.445088	0.584971	0.165844
357	0.712743	0.441146	0.582186	0.160062
358	0.719818	0.442353	0.58644	0.168995
359	0.718403	0.445893	0.587407	0.170955
360	0.716616	0.45064	0.588761	0.173701
361	0.714605	0.432054	0.578782	0.153044
362	0.706338	0.449433	0.582843	0.161331
363	0.72034	0.444525	0.587755	0.17172
364	0.717286	0.440502	0.584236	0.164384
365	0.718701	0.445893	0.587562	0.171281
366	0.712669	0.440663	0.581915	0.159501
367	0.721084	0.444525	0.588142	0.172537
368	0.715499	0.44187	0.583965	0.163789
369	0.722127	0.446295	0.589534	0.175434
370	0.720191	0.442192	0.586556	0.169243
371	0.717882	0.443801	0.586131	0.16831
372	0.708572	0.443559	0.58118	0.157923
373	0.713115	0.443238	0.583385	0.162546
374	0.717956	0.453375	0.590772	0.17787
375	0.71386	0.447019	0.585589	0.16711
376	0.71602	0.454743	0.590424	0.177108
377	0.715201	0.44541	0.585512	0.166976
378	0.71818	0.440663	0.584777	0.165523
379	0.715722	0.446134	0.586131	0.168263
380	0.713041	0.449594	0.586402	0.168768
381	0.714456	0.443881	0.58439	0.164647
382	0.71535	0.442916	0.58439	0.164664
383	0.712222	0.440583	0.581644	0.158934
384	0.719967	0.449513	0.58996	0.176251
385	0.714605	0.444284	0.584661	0.165209
386	0.716541	0.440904	0.584042	0.163969
387	0.719446	0.448065	0.588993	0.174247
388	0.712594	0.450318	0.586518	0.168999
389	0.707381	0.44372	0.580639	0.156789
390	0.719148	0.443157	0.586479	0.169058
391	0.716318	0.445973	0.586363	0.168754
392	0.713935	0.443559	0.583965	0.163759
393	0.714679	0.446456	0.585744	0.167444
394	0.706263	0.446939	0.581606	0.158775
395	0.719222	0.447985	0.588838	0.173923
396	0.72101	0.442755	0.587252	0.170701
397	0.709168	0.446536	0.582921	0.161526
398	0.71818	0.440824	0.584855	0.165682
399	0.714456	0.44903	0.586866	0.169752
400	0.714307	0.439939	0.582418	0.160569
401	0.711849	0.444203	0.583192	0.162125
402	0.723989	0.437445	0.586247	0.168706
403	0.711551	0.444042	0.582959	0.161641
404	0.71818	0.437364	0.583192	0.162245
405	0.716616	0.450237	0.588567	0.173303
406	0.71386	0.441307	0.582843	0.16144
407	0.721233	0.442755	0.587369	0.170946
408	0.718776	0.443479	0.58644	0.16897
409	0.714456	0.44549	0.585164	0.166243
410	0.71036	0.448387	0.584429	0.164656
411	0.710285	0.444444	0.582495	0.160663
412	0.715573	0.443399	0.584739	0.165387
413	0.709689	0.443881	0.581915	0.159456
414	0.712296	0.446214	0.58439	0.164608
415	0.716094	0.446295	0.586402	0.168829
416	0.713786	0.437686	0.581064	0.157759
417	0.712073	0.449674	0.585938	0.167794
418	0.718701	0.439858	0.584661	0.165295
419	0.714009	0.445169	0.584777	0.165437
420	0.71885	0.443238	0.586363	0.168812
421	0.719074	0.44549	0.587562	0.17129
422	0.707828	0.442916	0.580484	0.156474
423	0.714084	0.439215	0.581954	0.159605
424	0.718701	0.447341	0.588258	0.172715
425	0.713488	0.442031	0.582998	0.161753
426	0.708274	0.448306	0.583308	0.162312
427	0.713264	0.440583	0.582186	0.160071
428	0.714605	0.440341	0.582766	0.161294
429	0.711924	0.442353	0.582341	0.160369
430	0.708349	0.44903	0.583694	0.163111
431	0.719148	0.445893	0.587794	0.17177
432	0.71386	0.442353	0.583346	0.162479
433	0.714084	0.441628	0.583114	0.162004
434	0.714977	0.444284	0.584855	0.165615
435	0.716839	0.441628	0.584545	0.165014
436	0.710881	0.444605	0.582882	0.161471
437	0.716169	0.445973	0.586286	0.168592
438	0.714903	0.442996	0.584197	0.164256
439	0.713115	0.437606	0.580678	0.156947
440	0.715499	0.441628	0.583849	0.163549
441	0.708498	0.449996	0.584236	0.16423
442	0.720712	0.43841	0.585009	0.166062
443	0.715722	0.440422	0.583385	0.162594
444	0.715797	0.44549	0.58586	0.167706
445	0.719446	0.451686	0.590733	0.177828
446	0.71669	0.439858	0.583617	0.163093
447	0.714009	0.433744	0.579285	0.154077
448	0.718999	0.444766	0.587175	0.17049
449	0.718627	0.445812	0.587485	0.171119
450	0.720563	0.437203	0.584352	0.164699
451	0.715722	0.441307	0.58381	0.163473
452	0.714828	0.444364	0.584816	0.165532
453	0.71453	0.440261	0.582689	0.161133
454	0.721159	0.444927	0.588374	0.173017
455	0.711328	0.444284	0.582959	0.161638
456	0.71453	0.44187	0.583462	0.162731
457	0.714754	0.440663	0.582998	0.161776
458	0.711775	0.445812	0.583926	0.163641
459	0.71453	0.443479	0.584236	0.164329
460	0.71319	0.445249	0.58439	0.164624
461	0.716094	0.440583	0.583656	0.163161
462	0.713637	0.440583	0.582379	0.160477
463	0.713786	0.446375	0.585241	0.16639
464	0.711328	0.442755	0.582225	0.16012
465	0.720116	0.439617	0.58528	0.166606
466	0.721457	0.443238	0.587717	0.17167
467	0.717361	0.435031	0.581644	0.159026
468	0.716616	0.444847	0.585976	0.167963
469	0.715126	0.438973	0.582379	0.160504
470	0.719446	0.444203	0.587136	0.170422
471	0.721755	0.439376	0.586015	0.168166
472	0.715126	0.43656	0.581219	0.158103
473	0.716765	0.445893	0.586556	0.169163
474	0.710956	0.441468	0.581412	0.158435
475	0.712669	0.438893	0.581064	0.157741
476	0.708721	0.440502	0.579788	0.155045
477	0.72384	0.439697	0.587252	0.170778
478	0.716914	0.448145	0.587717	0.171558
479	0.716094	0.437927	0.582379	0.160522
480	0.710881	0.443559	0.582379	0.160432
481	0.717584	0.4331	0.580832	0.157348
482	0.719744	0.43664	0.583656	0.16324
483	0.716467	0.436157	0.581722	0.159169
484	0.717658	0.439134	0.583772	0.163433
485	0.712669	0.438732	0.580987	0.157581
486	0.712743	0.446536	0.584777	0.165414
487	0.715499	0.444605	0.58528	0.166503
488	0.712445	0.435353	0.579247	0.153973
489	0.712073	0.439537	0.581064	0.157732
490	0.708647	0.439456	0.579247	0.153923
491	0.717361	0.444525	0.586208	0.168458
492	0.71252	0.446375	0.584584	0.165011
493	0.707381	0.44187	0.579749	0.154949
494	0.718031	0.435996	0.582457	0.160721
495	0.716169	0.448709	0.587601	0.171302
496	0.712445	0.440743	0.581838	0.159337
497	0.712445	0.43479	0.578976	0.153412
498	0.713041	0.443157	0.583308	0.162385
499	0.711849	0.441548	0.581915	0.159488
500	0.711402	0.442272	0.582031	0.159721
501	0.715201	0.443962	0.584816	0.16554
502	0.71535	0.44187	0.583888	0.163626
503	0.715052	0.444123	0.584816	0.165537
504	0.716318	0.445329	0.586054	0.168116
505	0.712743	0.440663	0.581954	0.159582
506	0.718701	0.434146	0.581915	0.159614
507	0.716914	0.437284	0.582495	0.160778
508	0.718627	0.437927	0.583694	0.163294
509	0.718627	0.434307	0.581954	0.159693
510	0.713637	0.443559	0.58381	0.163434
511	0.718552	0.446295	0.587678	0.171516
512	0.711924	0.437847	0.580175	0.155888
513	0.717658	0.44541	0.586788	0.169661
514	0.716839	0.435272	0.58149	0.158695
515	0.718105	0.436721	0.582843	0.161523
516	0.721308	0.44364	0.587833	0.171905
517	0.718329	0.439697	0.58439	0.164727
518	0.711477	0.445008	0.583385	0.162519
519	0.720489	0.438893	0.585125	0.166296
520	0.714009	0.441146	0.582843	0.161443
521	0.709838	0.444042	0.58207	0.159778
522	0.713562	0.450479	0.587098	0.170212
523	0.719222	0.440743	0.585357	0.166745
524	0.719669	0.439215	0.584855	0.165717
525	0.71602	0.44018	0.583424	0.16268
526	0.713935	0.445008	0.584661	0.165196
527	0.716392	0.439939	0.583501	0.162847
528	0.71535	0.448145	0.586904	0.16985
529	0.720861	0.43664	0.584236	0.164466
530	0.714158	0.441468	0.583075	0.161925
531	0.714233	0.44718	0.58586	0.167675
532	0.719222	0.448628	0.589148	0.17456
533	0.70887	0.442433	0.580794	0.157127
534	0.716765	0.440583	0.584004	0.163894
535	0.709764	0.434629	0.577506	0.150329
536	0.707753	0.437284	0.577738	0.150789
537	0.715797	0.435675	0.581142	0.157955
538	0.713413	0.446778	0.585241	0.166383
539	0.717137	0.433905	0.580987	0.15766
540	0.710807	0.443238	0.582186	0.160032
541	0.715797	0.442353	0.584352	0.164593
542	0.7117	0.443479	0.582766	0.161244
543	0.712594	0.443559	0.583269	0.162297
544	0.715126	0.438652	0.582225	0.160184
545	0.71669	0.438652	0.583037	0.161894
546	0.715871	0.442755	0.584584	0.165074
547	0.718701	0.439537	0.584506	0.164975
548	0.713115	0.442996	0.583269	0.162306
549	0.717956	0.448387	0.588374	0.172936
550	0.711775	0.438571	0.580446	0.156446
551	0.717361	0.444605	0.586247	0.168538
552	0.71952	0.440824	0.585551	0.167151
553	0.709317	0.441789	0.580716	0.156973
554	0.714233	0.442594	0.583656	0.163125
555	0.715052	0.439778	0.582727	0.161222
556	0.716988	0.444444	0.585976	0.167971
557	0.710583	0.438249	0.579672	0.154828
558	0.715424	0.441226	0.583617	0.163068
559	0.713935	0.447824	0.586015	0.167988
560	0.711998	0.441226	0.581838	0.15933
561	0.716541	0.447904	0.587407	0.170912
562	0.716765	0.435514	0.581567	0.158854
563	0.71818	0.438652	0.58381	0.163525
564	0.717584	0.442192	0.585203	0.166388
565	0.719595	0.439939	0.585164	0.166354
566	0.71885	0.440663	0.585125	0.166257
567	0.715648	0.442433	0.584313	0.16451
568	0.72667	0.443801	0.590695	0.177962
569	0.715201	0.446858	0.586208	0.168412
570	0.712371	0.440663	0.581761	0.159176
571	0.71453	0.447019	0.585938	0.16784
572	0.708274	0.438008	0.578357	0.152076
573	0.716765	0.441628	0.584506	0.164933
574	0.716839	0.439617	0.583578	0.163016
575	0.71952	0.446939	0.58849	0.173213
576	0.721084	0.442755	0.587291	0.170782
577	0.716243	0.435755	0.581412	0.158524
578	0.719074	0.44187	0.585821	0.1677
579	0.717063	0.443881	0.585744	0.167494
580	0.715722	0.434226	0.580407	0.156431
581	0.71319	0.442755	0.583192	0.162148
582	0.714158	0.442272	0.583462	0.162724
583	0.713935	0.443238	0.58381	0.163439
584	0.715648	0.441709	0.583965	0.163791
585	0.714456	0.448789	0.58675	0.169513
586	0.715722	0.437847	0.582147	0.160035
587	0.712147	0.436399	0.579595	0.15469
588	0.718329	0.439295	0.584197	0.164327
589	0.716988	0.43841	0.583075	0.16198
590	0.71669	0.439858	0.583617	0.163093
591	0.714456	0.445571	0.585203	0.166323
592	0.71602	0.437042	0.581915	0.15956
593	0.717286	0.446617	0.587175	0.17045
594	0.714679	0.438973	0.582147	0.160015
595	0.71319	0.439456	0.581606	0.15887
596	0.718776	0.443238	0.586324	0.16873
597	0.716541	0.443399	0.585241	0.166445
598	0.722723	0.443318	0.588413	0.17314
599	0.715126	0.438571	0.582186	0.160104
600	0.720414	0.440663	0.585938	0.167972
601	0.71453	0.441065	0.583075	0.161932
602	0.715945	0.440502	0.58354	0.162918
603	0.717137	0.440985	0.58439	0.164701
604	0.717137	0.444203	0.585938	0.167895
605	0.718031	0.438571	0.583694	0.163281
606	0.712817	0.439697	0.581528	0.158704
607	0.712222	0.447341	0.584893	0.165644
608	0.720414	0.435675	0.58354	0.163016
609	0.716541	0.438732	0.582998	0.161811
